# Supplementary material for: Identification of Gene Signatures for Diagnosis and Prognosis of Hepatocellular Carcinomas Patients at Early Stage
Source: Front Genet. 2020 Jul 30;11:857. doi: 10.3389/fgene.2020.00857 (PMC7406719; doi:10.3389/fgene.2020.00857)
Supplement: Supplementary file 2 [file Data_Sheet_1.CSV]

study	database	sample	class	gender	age	title	stage	region	statistical classification
GSE84005	GEO	GSM2225184	Cancer	Male	52	SAMPLE 2	T1N0M0	China	Training dataset
GSE84005	GEO	GSM2225186	Cancer	Female	39	SAMPLE 4	T1N0M0	China	Training dataset
GSE84005	GEO	GSM2225187	Cancer	Male	58	SAMPLE 5	T1N0M0	China	Training dataset
GSE84005	GEO	GSM2225194	Cancer	Male	68	SAMPLE 12	T1N0M0	China	Training dataset
GSE84005	GEO	GSM2225196	Cancer	Female	44	SAMPLE 14	T1N0M0	China	Training dataset
GSE84005	GEO	GSM2225197	Cancer	Male	63	SAMPLE 15	T1N0M0	China	Training dataset
GSE84005	GEO	GSM2225199	Cancer	Male	53	SAMPLE 17	T1N0M0	China	Training dataset
GSE84005	GEO	GSM2225200	Cancer	Male	65	SAMPLE 18	T1N0M0	China	Training dataset
GSE84005	GEO	GSM2225203	Cancer	Male	39	SAMPLE 21	T1N0M0	China	Training dataset
GSE84005	GEO	GSM2225204	Cancer	Male	53	SAMPLE 22	T1N0M0	China	Training dataset
GSE84005	GEO	GSM2225205	Cancer	Male	47	SAMPLE 23	T1N0M0	China	Training dataset
GSE84005	GEO	GSM2225206	Cancer	Male	58	SAMPLE 24	T1N0M0	China	Training dataset
GSE84005	GEO	GSM2225207	Cancer	Male	46	SAMPLE 25	T1N0M0	China	Training dataset
GSE84005	GEO	GSM2225208	Cancer	Male	47	SAMPLE 26	T1N0M0	China	Training dataset
GSE84005	GEO	GSM2225209	Cancer	Male	60	SAMPLE 27	T1N0M0	China	Training dataset
GSE84005	GEO	GSM2225210	Cancer	Male	48	SAMPLE 28	T1N0M0	China	Training dataset
GSE84005	GEO	GSM2225211	Cancer	Male	48	SAMPLE 29	T1N0M0	China	Training dataset
GSE84005	GEO	GSM2225217	Cancer	Male	53	SAMPLE 35	T1N0M0	China	Training dataset
GSE84005	GEO	GSM2225222	Normal	Male	52	SAMPLE 40	T1N0M0	China	Training dataset
GSE84005	GEO	GSM2225224	Normal	Female	39	SAMPLE 42	T1N0M0	China	Training dataset
GSE84005	GEO	GSM2225225	Normal	Male	58	SAMPLE 43	T1N0M0	China	Training dataset
GSE84005	GEO	GSM2225232	Normal	Male	68	SAMPLE 50	T1N0M0	China	Training dataset
GSE84005	GEO	GSM2225234	Normal	Female	44	SAMPLE 52	T1N0M0	China	Training dataset
GSE84005	GEO	GSM2225235	Normal	Male	63	SAMPLE 53	T1N0M0	China	Training dataset
GSE84005	GEO	GSM2225237	Normal	Male	53	SAMPLE 55	T1N0M0	China	Training dataset
GSE84005	GEO	GSM2225238	Normal	Male	65	SAMPLE 56	T1N0M0	China	Training dataset
GSE84005	GEO	GSM2225241	Normal	Male	39	SAMPLE 59	T1N0M0	China	Training dataset
GSE84005	GEO	GSM2225242	Normal	Male	53	SAMPLE 60	T1N0M0	China	Training dataset
GSE84005	GEO	GSM2225243	Normal	Male	47	SAMPLE 61	T1N0M0	China	Training dataset
GSE84005	GEO	GSM2225244	Normal	Male	58	SAMPLE 62	T1N0M0	China	Training dataset
GSE84005	GEO	GSM2225245	Normal	Male	46	SAMPLE 63	T1N0M0	China	Training dataset
GSE84005	GEO	GSM2225246	Normal	Male	47	SAMPLE 64	T1N0M0	China	Training dataset
GSE84005	GEO	GSM2225247	Normal	Male	60	SAMPLE 65	T1N0M0	China	Training dataset
GSE84005	GEO	GSM2225248	Normal	Male	48	SAMPLE 66	T1N0M0	China	Training dataset
GSE84005	GEO	GSM2225249	Normal	Male	48	SAMPLE 67	T1N0M0	China	Training dataset
GSE84005	GEO	GSM2225255	Normal	Male	53	SAMPLE 73	T1N0M0	China	Training dataset
GSE84005	GEO	GSM2225254	Normal	Male	50	SAMPLE 72	T1N0M1	China	Training dataset
GSE84005	GEO	GSM2225258	Normal	Male	48	SAMPLE 76	T1N1M0	China	Training dataset
GSE84005	GEO	GSM2225221	Normal	Female	66	SAMPLE 39	T2N0M0	China	Training dataset
GSE84005	GEO	GSM2225227	Normal	Male	58	SAMPLE 45	T2N0M0	China	Training dataset
GSE84005	GEO	GSM2225228	Normal	Male	39	SAMPLE 46	T2N0M0	China	Training dataset
GSE84005	GEO	GSM2225229	Normal	Male	51	SAMPLE 47	T2N0M0	China	Training dataset
GSE84005	GEO	GSM2225230	Normal	Male	55	SAMPLE 48	T2N0M0	China	Training dataset
GSE84005	GEO	GSM2225231	Normal	Male	41	SAMPLE 49	T2N0M0	China	Training dataset
GSE84005	GEO	GSM2225233	Normal	Male	65	SAMPLE 51	T2N0M0	China	Training dataset
GSE84005	GEO	GSM2225253	Normal	Male	59	SAMPLE 71	T2N0M1	China	Training dataset
GSE84005	GEO	GSM2225223	Normal	Male	58	SAMPLE 41	T3N0M0	China	Training dataset
GSE84005	GEO	GSM2225226	Normal	Female	55	SAMPLE 44	T3N0M0	China	Training dataset
GSE84005	GEO	GSM2225236	Normal	Male	45	SAMPLE 54	T3N0M0	China	Training dataset
GSE84005	GEO	GSM2225239	Normal	Male	42	SAMPLE 57	T3N0M0	China	Training dataset
GSE84005	GEO	GSM2225240	Normal	Male	59	SAMPLE 58	T3N0M0	China	Training dataset
GSE84005	GEO	GSM2225250	Normal	Female	49	SAMPLE 68	T3N0M0	China	Training dataset
GSE84005	GEO	GSM2225251	Normal	Male	65	SAMPLE 69	T3N0M0	China	Training dataset
GSE84005	GEO	GSM2225256	Normal	Male	52	SAMPLE 74	T3N0M0	China	Training dataset
GSE84005	GEO	GSM2225257	Normal	Male	57	SAMPLE 75	T3N0M0	China	Training dataset
GSE84005	GEO	GSM2225252	Normal	Male	54	SAMPLE 70	T4N0M0	China	Training dataset
GSE76427	GEO	GSM2011285	Cancer	1	55	HCC19	I	Singapore	Training dataset
GSE76427	GEO	GSM2011287	Cancer	1	65	HCC21	I	Singapore	Training dataset
GSE76427	GEO	GSM2011289	Cancer	1	55	HCC46	I	Singapore	Training dataset
GSE76427	GEO	GSM2011294	Cancer	2	71	HCC58	I	Singapore	Training dataset
GSE76427	GEO	GSM2011295	Cancer	1	66	HCC61	I	Singapore	Training dataset
GSE76427	GEO	GSM2011296	Cancer	1	55	HCC24	I	Singapore	Training dataset
GSE76427	GEO	GSM2011299	Cancer	1	65	HCC83	I	Singapore	Training dataset
GSE76427	GEO	GSM2011300	Cancer	2	55	HCC88	I	Singapore	Training dataset
GSE76427	GEO	GSM2011301	Cancer	1	71	HCC85	I	Singapore	Training dataset
GSE76427	GEO	GSM2011303	Cancer	1	79	HCC73	I	Singapore	Training dataset
GSE76427	GEO	GSM2011304	Cancer	1	65	HCC40	I	Singapore	Training dataset
GSE76427	GEO	GSM2011308	Cancer	1	54	HCC97	I	Singapore	Training dataset
GSE76427	GEO	GSM2011310	Cancer	1	58	HCC57	I	Singapore	Training dataset
GSE76427	GEO	GSM2011312	Cancer	1	58	HCC101	I	Singapore	Training dataset
GSE76427	GEO	GSM2011314	Cancer	2	54	HCC98	I	Singapore	Training dataset
GSE76427	GEO	GSM2011316	Cancer	1	74	HCC26	I	Singapore	Training dataset
GSE76427	GEO	GSM2011317	Cancer	1	51	HCC3	I	Singapore	Training dataset
GSE76427	GEO	GSM2011319	Cancer	1	73	HCC72	I	Singapore	Training dataset
GSE76427	GEO	GSM2011320	Cancer	1	53	HCC31	I	Singapore	Training dataset
GSE76427	GEO	GSM2011321	Cancer	1	50	HCC22	I	Singapore	Training dataset
GSE76427	GEO	GSM2011324	Cancer	1	41	HCC103	I	Singapore	Training dataset
GSE76427	GEO	GSM2011327	Cancer	2	47	HCC7	I	Singapore	Training dataset
GSE76427	GEO	GSM2011328	Cancer	1	50	HCC11	I	Singapore	Training dataset
GSE76427	GEO	GSM2011329	Cancer	1	53	HCC23	I	Singapore	Training dataset
GSE76427	GEO	GSM2011332	Cancer	1	85	HCC70	I	Singapore	Training dataset
GSE76427	GEO	GSM2011333	Cancer	1	58	HCC84	I	Singapore	Training dataset
GSE76427	GEO	GSM2011334	Cancer	1	58	HCC14	I	Singapore	Training dataset
GSE76427	GEO	GSM2011336	Cancer	1	81	HCC82	I	Singapore	Training dataset
GSE76427	GEO	GSM2011340	Cancer	1	68	HCC100	I	Singapore	Training dataset
GSE76427	GEO	GSM2011344	Cancer	1	65	HCC110	I	Singapore	Training dataset
GSE76427	GEO	GSM2011345	Cancer	1	56	HCC30	I	Singapore	Training dataset
GSE76427	GEO	GSM2011347	Cancer	1	64	HCC96	I	Singapore	Training dataset
GSE76427	GEO	GSM2011348	Cancer	2	61	HCC79	I	Singapore	Training dataset
GSE76427	GEO	GSM2011350	Cancer	1	78	HCC94	I	Singapore	Training dataset
GSE76427	GEO	GSM2011355	Cancer	1	81	HCC44	I	Singapore	Training dataset
GSE76427	GEO	GSM2011357	Cancer	2	47	HCC1	I	Singapore	Training dataset
GSE76427	GEO	GSM2011358	Cancer	2	47	HCC43	I	Singapore	Training dataset
GSE76427	GEO	GSM2011359	Cancer	2	71	HCC48	I	Singapore	Training dataset
GSE76427	GEO	GSM2011360	Cancer	2	68	HCC80	I	Singapore	Training dataset
GSE76427	GEO	GSM2011362	Cancer	1	54	HCC86	I	Singapore	Training dataset
GSE76427	GEO	GSM2011363	Cancer	2	73	HCC87	I	Singapore	Training dataset
GSE76427	GEO	GSM2011368	Cancer	1	78	HCC113	I	Singapore	Training dataset
GSE76427	GEO	GSM2011374	Cancer	2	77	HCC12	I	Singapore	Training dataset
GSE76427	GEO	GSM2011375	Cancer	1	87	HCC13	I	Singapore	Training dataset
GSE76427	GEO	GSM2011378	Cancer	2	51	HCC91	I	Singapore	Training dataset
GSE76427	GEO	GSM2011379	Cancer	2	77	HCC27	I	Singapore	Training dataset
GSE76427	GEO	GSM2011383	Cancer	1	29	HCC42	I	Singapore	Training dataset
GSE76427	GEO	GSM2011384	Cancer	1	69	HCC45	I	Singapore	Training dataset
GSE76427	GEO	GSM2011385	Cancer	1	78	HCC49	I	Singapore	Training dataset
GSE76427	GEO	GSM2011386	Cancer	1	65	HCC50	I	Singapore	Training dataset
GSE76427	GEO	GSM2011389	Cancer	2	93	HCC56	I	Singapore	Training dataset
GSE76427	GEO	GSM2011394	Cancer	2	93	HCC68	I	Singapore	Training dataset
GSE76427	GEO	GSM2011396	Cancer	1	76	HCC71	I	Singapore	Training dataset
GSE76427	GEO	GSM2011397	Cancer	1	76	HCC74	I	Singapore	Training dataset
GSE76427	GEO	GSM2011399	Cancer	1	75	HCC77	I	Singapore	Training dataset
GSE76427	GEO	GSM2011400	Normal	NA	NA	HCC19	NA	Singapore	Training dataset
GSE76427	GEO	GSM2011401	Normal	NA	NA	HCC62	NA	Singapore	Training dataset
GSE76427	GEO	GSM2011402	Normal	NA	NA	HCC21	NA	Singapore	Training dataset
GSE76427	GEO	GSM2011403	Normal	NA	NA	HCC63	NA	Singapore	Training dataset
GSE76427	GEO	GSM2011404	Normal	NA	NA	HCC46	NA	Singapore	Training dataset
GSE76427	GEO	GSM2011405	Normal	NA	NA	HCC60	NA	Singapore	Training dataset
GSE76427	GEO	GSM2011406	Normal	NA	NA	HCC8	NA	Singapore	Training dataset
GSE76427	GEO	GSM2011407	Normal	NA	NA	HCC66	NA	Singapore	Training dataset
GSE76427	GEO	GSM2011408	Normal	NA	NA	HCC17	NA	Singapore	Training dataset
GSE76427	GEO	GSM2011409	Normal	NA	NA	HCC58	NA	Singapore	Training dataset
GSE76427	GEO	GSM2011410	Normal	NA	NA	HCC61	NA	Singapore	Training dataset
GSE76427	GEO	GSM2011411	Normal	NA	NA	HCC24	NA	Singapore	Training dataset
GSE76427	GEO	GSM2011412	Normal	NA	NA	HCC25	NA	Singapore	Training dataset
GSE76427	GEO	GSM2011413	Normal	NA	NA	HCC54	NA	Singapore	Training dataset
GSE76427	GEO	GSM2011414	Normal	NA	NA	HCC83	NA	Singapore	Training dataset
GSE76427	GEO	GSM2011415	Normal	NA	NA	HCC88	NA	Singapore	Training dataset
GSE76427	GEO	GSM2011416	Normal	NA	NA	HCC85	NA	Singapore	Training dataset
GSE76427	GEO	GSM2011417	Normal	NA	NA	HCC18	NA	Singapore	Training dataset
GSE76427	GEO	GSM2011418	Normal	NA	NA	HCC73	NA	Singapore	Training dataset
GSE76427	GEO	GSM2011419	Normal	NA	NA	HCC40	NA	Singapore	Training dataset
GSE76427	GEO	GSM2011420	Normal	NA	NA	HCC53	NA	Singapore	Training dataset
GSE76427	GEO	GSM2011421	Normal	NA	NA	HCC78	NA	Singapore	Training dataset
GSE76427	GEO	GSM2011422	Normal	NA	NA	HCC16	NA	Singapore	Training dataset
GSE76427	GEO	GSM2011423	Normal	NA	NA	HCC97	NA	Singapore	Training dataset
GSE76427	GEO	GSM2011424	Normal	NA	NA	HCC41	NA	Singapore	Training dataset
GSE76427	GEO	GSM2011425	Normal	NA	NA	HCC57	NA	Singapore	Training dataset
GSE76427	GEO	GSM2011426	Normal	NA	NA	HCC99	NA	Singapore	Training dataset
GSE76427	GEO	GSM2011427	Normal	NA	NA	HCC101	NA	Singapore	Training dataset
GSE76427	GEO	GSM2011428	Normal	NA	NA	HCC76	NA	Singapore	Training dataset
GSE76427	GEO	GSM2011429	Normal	NA	NA	HCC98	NA	Singapore	Training dataset
GSE76427	GEO	GSM2011430	Normal	NA	NA	HCC6	NA	Singapore	Training dataset
GSE76427	GEO	GSM2011431	Normal	NA	NA	HCC26	NA	Singapore	Training dataset
GSE76427	GEO	GSM2011432	Normal	NA	NA	HCC3	NA	Singapore	Training dataset
GSE76427	GEO	GSM2011433	Normal	NA	NA	HCC34	NA	Singapore	Training dataset
GSE76427	GEO	GSM2011434	Normal	NA	NA	HCC72	NA	Singapore	Training dataset
GSE76427	GEO	GSM2011435	Normal	NA	NA	HCC31	NA	Singapore	Training dataset
GSE76427	GEO	GSM2011436	Normal	NA	NA	HCC22	NA	Singapore	Training dataset
GSE76427	GEO	GSM2011437	Normal	NA	NA	HCC32	NA	Singapore	Training dataset
GSE76427	GEO	GSM2011438	Normal	NA	NA	HCC102	NA	Singapore	Training dataset
GSE76427	GEO	GSM2011439	Normal	NA	NA	HCC103	NA	Singapore	Training dataset
GSE76427	GEO	GSM2011440	Normal	NA	NA	HCC5	NA	Singapore	Training dataset
GSE76427	GEO	GSM2011441	Normal	NA	NA	HCC4	NA	Singapore	Training dataset
GSE76427	GEO	GSM2011442	Normal	NA	NA	HCC7	NA	Singapore	Training dataset
GSE76427	GEO	GSM2011443	Normal	NA	NA	HCC11	NA	Singapore	Training dataset
GSE76427	GEO	GSM2011444	Normal	NA	NA	HCC23	NA	Singapore	Training dataset
GSE76427	GEO	GSM2011445	Normal	NA	NA	HCC36	NA	Singapore	Training dataset
GSE76427	GEO	GSM2011446	Normal	NA	NA	HCC47	NA	Singapore	Training dataset
GSE76427	GEO	GSM2011447	Normal	NA	NA	HCC70	NA	Singapore	Training dataset
GSE76427	GEO	GSM2011448	Normal	NA	NA	HCC84	NA	Singapore	Training dataset
GSE76427	GEO	GSM2011449	Normal	NA	NA	HCC14	NA	Singapore	Training dataset
GSE76427	GEO	GSM2011450	Normal	NA	NA	HCC37	NA	Singapore	Training dataset
GSE76427	GEO	GSM2011451	Normal	NA	NA	HCC82	NA	Singapore	Training dataset
GSE36376	GEO	GSM890321	Cancer		NA	SAMPLE 194	1	South Korea	Training dataset
GSE36376	GEO	GSM890322	Cancer		NA	SAMPLE 195	1	South Korea	Training dataset
GSE36376	GEO	GSM890327	Cancer		NA	SAMPLE 200	1	South Korea	Training dataset
GSE36376	GEO	GSM890328	Cancer		NA	SAMPLE 201	1	South Korea	Training dataset
GSE36376	GEO	GSM890330	Cancer		NA	SAMPLE 203	1	South Korea	Training dataset
GSE36376	GEO	GSM890331	Cancer		NA	SAMPLE 204	1	South Korea	Training dataset
GSE36376	GEO	GSM890336	Cancer		NA	SAMPLE 209	1	South Korea	Training dataset
GSE36376	GEO	GSM890337	Cancer		NA	SAMPLE 210	1	South Korea	Training dataset
GSE36376	GEO	GSM890338	Cancer		NA	SAMPLE 211	1	South Korea	Training dataset
GSE36376	GEO	GSM890341	Cancer		NA	SAMPLE 214	1	South Korea	Training dataset
GSE36376	GEO	GSM890343	Cancer		NA	SAMPLE 216	1	South Korea	Training dataset
GSE36376	GEO	GSM890348	Cancer		NA	SAMPLE 221	1	South Korea	Training dataset
GSE36376	GEO	GSM890350	Cancer		NA	SAMPLE 223	1	South Korea	Training dataset
GSE36376	GEO	GSM890354	Cancer		NA	SAMPLE 227	1	South Korea	Training dataset
GSE36376	GEO	GSM890356	Cancer		NA	SAMPLE 229	1	South Korea	Training dataset
GSE36376	GEO	GSM890357	Cancer		NA	SAMPLE 230	1	South Korea	Training dataset
GSE36376	GEO	GSM890358	Cancer		NA	SAMPLE 231	1	South Korea	Training dataset
GSE36376	GEO	GSM890361	Cancer		NA	SAMPLE 234	1	South Korea	Training dataset
GSE36376	GEO	GSM890365	Cancer		NA	SAMPLE 238	1	South Korea	Training dataset
GSE36376	GEO	GSM890366	Cancer		NA	SAMPLE 239	1	South Korea	Training dataset
GSE36376	GEO	GSM890367	Cancer		NA	SAMPLE 240	1	South Korea	Training dataset
GSE36376	GEO	GSM890369	Cancer		NA	SAMPLE 242	1	South Korea	Training dataset
GSE36376	GEO	GSM890372	Cancer		NA	SAMPLE 245	1	South Korea	Training dataset
GSE36376	GEO	GSM890375	Cancer		NA	SAMPLE 248	1	South Korea	Training dataset
GSE36376	GEO	GSM890376	Cancer		NA	SAMPLE 249	1	South Korea	Training dataset
GSE36376	GEO	GSM890381	Cancer		NA	SAMPLE 254	1	South Korea	Training dataset
GSE36376	GEO	GSM890384	Cancer		NA	SAMPLE 257	1	South Korea	Training dataset
GSE36376	GEO	GSM890387	Cancer		NA	SAMPLE 260	1	South Korea	Training dataset
GSE36376	GEO	GSM890389	Cancer		NA	SAMPLE 262	1	South Korea	Training dataset
GSE36376	GEO	GSM890393	Cancer		NA	SAMPLE 266	1	South Korea	Training dataset
GSE36376	GEO	GSM890395	Cancer		NA	SAMPLE 268	1	South Korea	Training dataset
GSE36376	GEO	GSM890397	Cancer		NA	SAMPLE 270	1	South Korea	Training dataset
GSE36376	GEO	GSM890398	Cancer		NA	SAMPLE 271	1	South Korea	Training dataset
GSE36376	GEO	GSM890399	Cancer		NA	SAMPLE 272	1	South Korea	Training dataset
GSE36376	GEO	GSM890402	Cancer		NA	SAMPLE 275	1	South Korea	Training dataset
GSE36376	GEO	GSM890408	Cancer		NA	SAMPLE 281	1	South Korea	Training dataset
GSE36376	GEO	GSM890409	Cancer		NA	SAMPLE 282	1	South Korea	Training dataset
GSE36376	GEO	GSM890413	Cancer		NA	SAMPLE 286	1	South Korea	Training dataset
GSE36376	GEO	GSM890415	Cancer		NA	SAMPLE 288	1	South Korea	Training dataset
GSE36376	GEO	GSM890418	Cancer		NA	SAMPLE 291	1	South Korea	Training dataset
GSE36376	GEO	GSM890420	Cancer		NA	SAMPLE 293	1	South Korea	Training dataset
GSE36376	GEO	GSM890421	Cancer		NA	SAMPLE 294	1	South Korea	Training dataset
GSE36376	GEO	GSM890424	Cancer		NA	SAMPLE 297	1	South Korea	Training dataset
GSE36376	GEO	GSM890425	Cancer		NA	SAMPLE 298	1	South Korea	Training dataset
GSE36376	GEO	GSM890430	Cancer		NA	SAMPLE 303	1	South Korea	Training dataset
GSE36376	GEO	GSM890431	Cancer		NA	SAMPLE 304	1	South Korea	Training dataset
GSE36376	GEO	GSM890432	Cancer		NA	SAMPLE 305	1	South Korea	Training dataset
GSE36376	GEO	GSM890435	Cancer		NA	SAMPLE 308	1	South Korea	Training dataset
GSE36376	GEO	GSM890444	Cancer		NA	SAMPLE 317	1	South Korea	Training dataset
GSE36376	GEO	GSM890446	Cancer		NA	SAMPLE 319	1	South Korea	Training dataset
GSE36376	GEO	GSM890448	Cancer		NA	SAMPLE 321	1	South Korea	Training dataset
GSE36376	GEO	GSM890449	Cancer		NA	SAMPLE 322	1	South Korea	Training dataset
GSE36376	GEO	GSM890450	Cancer		NA	SAMPLE 323	1	South Korea	Training dataset
GSE36376	GEO	GSM890451	Cancer		NA	SAMPLE 324	1	South Korea	Training dataset
GSE36376	GEO	GSM890453	Cancer		NA	SAMPLE 326	1	South Korea	Training dataset
GSE36376	GEO	GSM890454	Cancer		NA	SAMPLE 327	1	South Korea	Training dataset
GSE36376	GEO	GSM890460	Cancer		NA	SAMPLE 333	1	South Korea	Training dataset
GSE36376	GEO	GSM890464	Cancer		NA	SAMPLE 337	1	South Korea	Training dataset
GSE36376	GEO	GSM890467	Cancer		NA	SAMPLE 340	1	South Korea	Training dataset
GSE36376	GEO	GSM890471	Cancer		NA	SAMPLE 344	1	South Korea	Training dataset
GSE36376	GEO	GSM890473	Cancer		NA	SAMPLE 346	1	South Korea	Training dataset
GSE36376	GEO	GSM890474	Cancer		NA	SAMPLE 347	1	South Korea	Training dataset
GSE36376	GEO	GSM890475	Cancer		NA	SAMPLE 348	1	South Korea	Training dataset
GSE36376	GEO	GSM890476	Cancer		NA	SAMPLE 349	1	South Korea	Training dataset
GSE36376	GEO	GSM890477	Cancer		NA	SAMPLE 350	1	South Korea	Training dataset
GSE36376	GEO	GSM890478	Cancer		NA	SAMPLE 351	1	South Korea	Training dataset
GSE36376	GEO	GSM890479	Cancer		NA	SAMPLE 352	1	South Korea	Training dataset
GSE36376	GEO	GSM890484	Cancer		NA	SAMPLE 357	1	South Korea	Training dataset
GSE36376	GEO	GSM890486	Cancer		NA	SAMPLE 359	1	South Korea	Training dataset
GSE36376	GEO	GSM890487	Cancer		NA	SAMPLE 360	1	South Korea	Training dataset
GSE36376	GEO	GSM890488	Cancer		NA	SAMPLE 361	1	South Korea	Training dataset
GSE36376	GEO	GSM890490	Cancer		NA	SAMPLE 363	1	South Korea	Training dataset
GSE36376	GEO	GSM890492	Cancer		NA	SAMPLE 365	1	South Korea	Training dataset
GSE36376	GEO	GSM890493	Cancer		NA	SAMPLE 366	1	South Korea	Training dataset
GSE36376	GEO	GSM890494	Cancer		NA	SAMPLE 367	1	South Korea	Training dataset
GSE36376	GEO	GSM890495	Cancer		NA	SAMPLE 368	1	South Korea	Training dataset
GSE36376	GEO	GSM890496	Cancer		NA	SAMPLE 369	1	South Korea	Training dataset
GSE36376	GEO	GSM890497	Cancer		NA	SAMPLE 370	1	South Korea	Training dataset
GSE36376	GEO	GSM890499	Cancer		NA	SAMPLE 372	1	South Korea	Training dataset
GSE36376	GEO	GSM890501	Cancer		NA	SAMPLE 374	1	South Korea	Training dataset
GSE36376	GEO	GSM890502	Cancer		NA	SAMPLE 375	1	South Korea	Training dataset
GSE36376	GEO	GSM890503	Cancer		NA	SAMPLE 376	1	South Korea	Training dataset
GSE36376	GEO	GSM890505	Cancer		NA	SAMPLE 378	1	South Korea	Training dataset
GSE36376	GEO	GSM890516	Cancer		NA	SAMPLE 389	1	South Korea	Training dataset
GSE36376	GEO	GSM890518	Cancer		NA	SAMPLE 391	1	South Korea	Training dataset
GSE36376	GEO	GSM890525	Cancer		NA	SAMPLE 398	1	South Korea	Training dataset
GSE36376	GEO	GSM890526	Cancer		NA	SAMPLE 399	1	South Korea	Training dataset
GSE36376	GEO	GSM890533	Cancer		NA	SAMPLE 406	1	South Korea	Training dataset
GSE36376	GEO	GSM890534	Cancer		NA	SAMPLE 407	1	South Korea	Training dataset
GSE36376	GEO	GSM890535	Cancer		NA	SAMPLE 408	1	South Korea	Training dataset
GSE36376	GEO	GSM890539	Cancer		NA	SAMPLE 412	1	South Korea	Training dataset
GSE36376	GEO	GSM890541	Cancer		NA	SAMPLE 414	1	South Korea	Training dataset
GSE36376	GEO	GSM890543	Cancer		NA	SAMPLE 416	1	South Korea	Training dataset
GSE36376	GEO	GSM890544	Cancer		NA	SAMPLE 417	1	South Korea	Training dataset
GSE36376	GEO	GSM890546	Cancer		NA	SAMPLE 419	1	South Korea	Training dataset
GSE36376	GEO	GSM890548	Cancer		NA	SAMPLE 421	1	South Korea	Training dataset
GSE36376	GEO	GSM890549	Cancer		NA	SAMPLE 422	1	South Korea	Training dataset
GSE36376	GEO	GSM890550	Cancer		NA	SAMPLE 423	1	South Korea	Training dataset
GSE36376	GEO	GSM890551	Cancer		NA	SAMPLE 424	1	South Korea	Training dataset
GSE36376	GEO	GSM890553	Cancer		NA	SAMPLE 426	1	South Korea	Training dataset
GSE36376	GEO	GSM890557	Cancer		NA	SAMPLE 430	1	South Korea	Training dataset
GSE36376	GEO	GSM890559	Cancer		NA	SAMPLE 432	1	South Korea	Training dataset
GSE36376	GEO	GSM890128	Normal		NA	SAMPLE 1	1	South Korea	Training dataset
GSE36376	GEO	GSM890129	Normal		NA	SAMPLE 2	1	South Korea	Training dataset
GSE36376	GEO	GSM890134	Normal		NA	SAMPLE 7	1	South Korea	Training dataset
GSE36376	GEO	GSM890135	Normal		NA	SAMPLE 8	1	South Korea	Training dataset
GSE36376	GEO	GSM890137	Normal		NA	SAMPLE 10	1	South Korea	Training dataset
GSE36376	GEO	GSM890138	Normal		NA	SAMPLE 11	1	South Korea	Training dataset
GSE36376	GEO	GSM890142	Normal		NA	SAMPLE 15	1	South Korea	Training dataset
GSE36376	GEO	GSM890144	Normal		NA	SAMPLE 17	1	South Korea	Training dataset
GSE36376	GEO	GSM890145	Normal		NA	SAMPLE 18	1	South Korea	Training dataset
GSE36376	GEO	GSM890146	Normal		NA	SAMPLE 19	1	South Korea	Training dataset
GSE36376	GEO	GSM890149	Normal		NA	SAMPLE 22	1	South Korea	Training dataset
GSE36376	GEO	GSM890151	Normal		NA	SAMPLE 24	1	South Korea	Training dataset
GSE36376	GEO	GSM890156	Normal		NA	SAMPLE 29	1	South Korea	Training dataset
GSE36376	GEO	GSM890158	Normal		NA	SAMPLE 31	1	South Korea	Training dataset
GSE36376	GEO	GSM890162	Normal		NA	SAMPLE 35	1	South Korea	Training dataset
GSE36376	GEO	GSM890164	Normal		NA	SAMPLE 37	1	South Korea	Training dataset
GSE36376	GEO	GSM890165	Normal		NA	SAMPLE 38	1	South Korea	Training dataset
GSE36376	GEO	GSM890166	Normal		NA	SAMPLE 39	1	South Korea	Training dataset
GSE36376	GEO	GSM890169	Normal		NA	SAMPLE 42	1	South Korea	Training dataset
GSE36376	GEO	GSM890173	Normal		NA	SAMPLE 46	1	South Korea	Training dataset
GSE36376	GEO	GSM890174	Normal		NA	SAMPLE 47	1	South Korea	Training dataset
GSE36376	GEO	GSM890175	Normal		NA	SAMPLE 48	1	South Korea	Training dataset
GSE36376	GEO	GSM890177	Normal		NA	SAMPLE 50	1	South Korea	Training dataset
GSE36376	GEO	GSM890181	Normal		NA	SAMPLE 54	1	South Korea	Training dataset
GSE36376	GEO	GSM890182	Normal		NA	SAMPLE 55	1	South Korea	Training dataset
GSE36376	GEO	GSM890188	Normal		NA	SAMPLE 61	1	South Korea	Training dataset
GSE36376	GEO	GSM890189	Normal		NA	SAMPLE 62	1	South Korea	Training dataset
GSE36376	GEO	GSM890192	Normal		NA	SAMPLE 65	1	South Korea	Training dataset
GSE36376	GEO	GSM890196	Normal		NA	SAMPLE 69	1	South Korea	Training dataset
GSE36376	GEO	GSM890200	Normal		NA	SAMPLE 73	1	South Korea	Training dataset
GSE36376	GEO	GSM890202	Normal		NA	SAMPLE 75	1	South Korea	Training dataset
GSE36376	GEO	GSM890204	Normal		NA	SAMPLE 77	1	South Korea	Training dataset
GSE36376	GEO	GSM890205	Normal		NA	SAMPLE 78	1	South Korea	Training dataset
GSE36376	GEO	GSM890206	Normal		NA	SAMPLE 79	1	South Korea	Training dataset
GSE36376	GEO	GSM890209	Normal		NA	SAMPLE 82	1	South Korea	Training dataset
GSE36376	GEO	GSM890214	Normal		NA	SAMPLE 87	1	South Korea	Training dataset
GSE36376	GEO	GSM890218	Normal		NA	SAMPLE 91	1	South Korea	Training dataset
GSE36376	GEO	GSM890220	Normal		NA	SAMPLE 93	1	South Korea	Training dataset
GSE36376	GEO	GSM890223	Normal		NA	SAMPLE 96	1	South Korea	Training dataset
GSE36376	GEO	GSM890225	Normal		NA	SAMPLE 98	1	South Korea	Training dataset
GSE36376	GEO	GSM890226	Normal		NA	SAMPLE 99	1	South Korea	Training dataset
GSE36376	GEO	GSM890228	Normal		NA	SAMPLE 101	1	South Korea	Training dataset
GSE36376	GEO	GSM890229	Normal		NA	SAMPLE 102	1	South Korea	Training dataset
GSE36376	GEO	GSM890234	Normal		NA	SAMPLE 107	1	South Korea	Training dataset
GSE36376	GEO	GSM890235	Normal		NA	SAMPLE 108	1	South Korea	Training dataset
GSE36376	GEO	GSM890236	Normal		NA	SAMPLE 109	1	South Korea	Training dataset
GSE36376	GEO	GSM890238	Normal		NA	SAMPLE 111	1	South Korea	Training dataset
GSE36376	GEO	GSM890246	Normal		NA	SAMPLE 119	1	South Korea	Training dataset
GSE36376	GEO	GSM890248	Normal		NA	SAMPLE 121	1	South Korea	Training dataset
GSE36376	GEO	GSM890249	Normal		NA	SAMPLE 122	1	South Korea	Training dataset
GSE36376	GEO	GSM890250	Normal		NA	SAMPLE 123	1	South Korea	Training dataset
GSE36376	GEO	GSM890252	Normal		NA	SAMPLE 125	1	South Korea	Training dataset
GSE36376	GEO	GSM890253	Normal		NA	SAMPLE 126	1	South Korea	Training dataset
GSE36376	GEO	GSM890259	Normal		NA	SAMPLE 132	1	South Korea	Training dataset
GSE36376	GEO	GSM890263	Normal		NA	SAMPLE 136	1	South Korea	Training dataset
GSE36376	GEO	GSM890266	Normal		NA	SAMPLE 139	1	South Korea	Training dataset
GSE36376	GEO	GSM890270	Normal		NA	SAMPLE 143	1	South Korea	Training dataset
GSE36376	GEO	GSM890271	Normal		NA	SAMPLE 144	1	South Korea	Training dataset
GSE36376	GEO	GSM890272	Normal		NA	SAMPLE 145	1	South Korea	Training dataset
GSE36376	GEO	GSM890273	Normal		NA	SAMPLE 146	1	South Korea	Training dataset
GSE36376	GEO	GSM890274	Normal		NA	SAMPLE 147	1	South Korea	Training dataset
GSE36376	GEO	GSM890275	Normal		NA	SAMPLE 148	1	South Korea	Training dataset
GSE36376	GEO	GSM890279	Normal		NA	SAMPLE 152	1	South Korea	Training dataset
GSE36376	GEO	GSM890281	Normal		NA	SAMPLE 154	1	South Korea	Training dataset
GSE36376	GEO	GSM890283	Normal		NA	SAMPLE 156	1	South Korea	Training dataset
GSE36376	GEO	GSM890284	Normal		NA	SAMPLE 157	1	South Korea	Training dataset
GSE36376	GEO	GSM890285	Normal		NA	SAMPLE 158	1	South Korea	Training dataset
GSE36376	GEO	GSM890286	Normal		NA	SAMPLE 159	1	South Korea	Training dataset
GSE36376	GEO	GSM890287	Normal		NA	SAMPLE 160	1	South Korea	Training dataset
GSE36376	GEO	GSM890288	Normal		NA	SAMPLE 161	1	South Korea	Training dataset
GSE36376	GEO	GSM890289	Normal		NA	SAMPLE 162	1	South Korea	Training dataset
GSE36376	GEO	GSM890290	Normal		NA	SAMPLE 163	1	South Korea	Training dataset
GSE36376	GEO	GSM890291	Normal		NA	SAMPLE 164	1	South Korea	Training dataset
GSE36376	GEO	GSM890300	Normal		NA	SAMPLE 173	1	South Korea	Training dataset
GSE36376	GEO	GSM890304	Normal		NA	SAMPLE 177	1	South Korea	Training dataset
GSE36376	GEO	GSM890307	Normal		NA	SAMPLE 180	1	South Korea	Training dataset
GSE36376	GEO	GSM890310	Normal		NA	SAMPLE 183	1	South Korea	Training dataset
GSE36376	GEO	GSM890313	Normal		NA	SAMPLE 186	1	South Korea	Training dataset
GSE36376	GEO	GSM890314	Normal		NA	SAMPLE 187	1	South Korea	Training dataset
GSE36376	GEO	GSM890316	Normal		NA	SAMPLE 189	1	South Korea	Training dataset
GSE36376	GEO	GSM890318	Normal		NA	SAMPLE 191	1	South Korea	Training dataset
GSE36376	GEO	GSM890319	Normal		NA	SAMPLE 192	1	South Korea	Training dataset
GSE36376	GEO	GSM890131	Normal		NA	SAMPLE 4	2	South Korea	Training dataset
GSE36376	GEO	GSM890132	Normal		NA	SAMPLE 5	2	South Korea	Training dataset
GSE36376	GEO	GSM890133	Normal		NA	SAMPLE 6	2	South Korea	Training dataset
GSE36376	GEO	GSM890140	Normal		NA	SAMPLE 13	2	South Korea	Training dataset
GSE36376	GEO	GSM890141	Normal		NA	SAMPLE 14	2	South Korea	Training dataset
GSE36376	GEO	GSM890143	Normal		NA	SAMPLE 16	2	South Korea	Training dataset
GSE36376	GEO	GSM890148	Normal		NA	SAMPLE 21	2	South Korea	Training dataset
GSE36376	GEO	GSM890150	Normal		NA	SAMPLE 23	2	South Korea	Training dataset
GSE36376	GEO	GSM890153	Normal		NA	SAMPLE 26	2	South Korea	Training dataset
GSE36376	GEO	GSM890154	Normal		NA	SAMPLE 27	2	South Korea	Training dataset
GSE36376	GEO	GSM890155	Normal		NA	SAMPLE 28	2	South Korea	Training dataset
GSE36376	GEO	GSM890159	Normal		NA	SAMPLE 32	2	South Korea	Training dataset
GSE36376	GEO	GSM890160	Normal		NA	SAMPLE 33	2	South Korea	Training dataset
GSE36376	GEO	GSM890161	Normal		NA	SAMPLE 34	2	South Korea	Training dataset
GSE36376	GEO	GSM890170	Normal		NA	SAMPLE 43	2	South Korea	Training dataset
GSE36376	GEO	GSM890172	Normal		NA	SAMPLE 45	2	South Korea	Training dataset
GSE36376	GEO	GSM890176	Normal		NA	SAMPLE 49	2	South Korea	Training dataset
GSE36376	GEO	GSM890178	Normal		NA	SAMPLE 51	2	South Korea	Training dataset
GSE36376	GEO	GSM890180	Normal		NA	SAMPLE 53	2	South Korea	Training dataset
GSE36376	GEO	GSM890185	Normal		NA	SAMPLE 58	2	South Korea	Training dataset
GSE36376	GEO	GSM890186	Normal		NA	SAMPLE 59	2	South Korea	Training dataset
GSE36376	GEO	GSM890187	Normal		NA	SAMPLE 60	2	South Korea	Training dataset
GSE36376	GEO	GSM890190	Normal		NA	SAMPLE 63	2	South Korea	Training dataset
GSE36376	GEO	GSM890193	Normal		NA	SAMPLE 66	2	South Korea	Training dataset
GSE36376	GEO	GSM890194	Normal		NA	SAMPLE 67	2	South Korea	Training dataset
GSE36376	GEO	GSM890195	Normal		NA	SAMPLE 68	2	South Korea	Training dataset
GSE36376	GEO	GSM890197	Normal		NA	SAMPLE 70	2	South Korea	Training dataset
GSE36376	GEO	GSM890198	Normal		NA	SAMPLE 71	2	South Korea	Training dataset
GSE36376	GEO	GSM890199	Normal		NA	SAMPLE 72	2	South Korea	Training dataset
GSE36376	GEO	GSM890201	Normal		NA	SAMPLE 74	2	South Korea	Training dataset
GSE36376	GEO	GSM890203	Normal		NA	SAMPLE 76	2	South Korea	Training dataset
GSE36376	GEO	GSM890207	Normal		NA	SAMPLE 80	2	South Korea	Training dataset
GSE36376	GEO	GSM890208	Normal		NA	SAMPLE 81	2	South Korea	Training dataset
GSE36376	GEO	GSM890215	Normal		NA	SAMPLE 88	2	South Korea	Training dataset
GSE36376	GEO	GSM890216	Normal		NA	SAMPLE 89	2	South Korea	Training dataset
GSE36376	GEO	GSM890217	Normal		NA	SAMPLE 90	2	South Korea	Training dataset
GSE36376	GEO	GSM890222	Normal		NA	SAMPLE 95	2	South Korea	Training dataset
GSE36376	GEO	GSM890227	Normal		NA	SAMPLE 100	2	South Korea	Training dataset
GSE36376	GEO	GSM890230	Normal		NA	SAMPLE 103	2	South Korea	Training dataset
GSE36376	GEO	GSM890231	Normal		NA	SAMPLE 104	2	South Korea	Training dataset
GSE36376	GEO	GSM890233	Normal		NA	SAMPLE 106	2	South Korea	Training dataset
GSE36376	GEO	GSM890237	Normal		NA	SAMPLE 110	2	South Korea	Training dataset
GSE36376	GEO	GSM890240	Normal		NA	SAMPLE 113	2	South Korea	Training dataset
GSE36376	GEO	GSM890241	Normal		NA	SAMPLE 114	2	South Korea	Training dataset
GSE36376	GEO	GSM890242	Normal		NA	SAMPLE 115	2	South Korea	Training dataset
GSE36376	GEO	GSM890243	Normal		NA	SAMPLE 116	2	South Korea	Training dataset
GSE36376	GEO	GSM890244	Normal		NA	SAMPLE 117	2	South Korea	Training dataset
GSE36376	GEO	GSM890247	Normal		NA	SAMPLE 120	2	South Korea	Training dataset
GSE36376	GEO	GSM890251	Normal		NA	SAMPLE 124	2	South Korea	Training dataset
GSE36376	GEO	GSM890254	Normal		NA	SAMPLE 127	2	South Korea	Training dataset
GSE36376	GEO	GSM890255	Normal		NA	SAMPLE 128	2	South Korea	Training dataset
GSE36376	GEO	GSM890256	Normal		NA	SAMPLE 129	2	South Korea	Training dataset
GSE36376	GEO	GSM890258	Normal		NA	SAMPLE 131	2	South Korea	Training dataset
GSE36376	GEO	GSM890260	Normal		NA	SAMPLE 133	2	South Korea	Training dataset
GSE36376	GEO	GSM890261	Normal		NA	SAMPLE 134	2	South Korea	Training dataset
GSE36376	GEO	GSM890262	Normal		NA	SAMPLE 135	2	South Korea	Training dataset
GSE36376	GEO	GSM890264	Normal		NA	SAMPLE 137	2	South Korea	Training dataset
GSE36376	GEO	GSM890267	Normal		NA	SAMPLE 140	2	South Korea	Training dataset
GSE36376	GEO	GSM890268	Normal		NA	SAMPLE 141	2	South Korea	Training dataset
GSE36376	GEO	GSM890269	Normal		NA	SAMPLE 142	2	South Korea	Training dataset
GSE36376	GEO	GSM890277	Normal		NA	SAMPLE 150	2	South Korea	Training dataset
GSE36376	GEO	GSM890278	Normal		NA	SAMPLE 151	2	South Korea	Training dataset
GSE36376	GEO	GSM890282	Normal		NA	SAMPLE 155	2	South Korea	Training dataset
GSE36376	GEO	GSM890292	Normal		NA	SAMPLE 165	2	South Korea	Training dataset
GSE36376	GEO	GSM890294	Normal		NA	SAMPLE 167	2	South Korea	Training dataset
GSE36376	GEO	GSM890295	Normal		NA	SAMPLE 168	2	South Korea	Training dataset
GSE36376	GEO	GSM890296	Normal		NA	SAMPLE 169	2	South Korea	Training dataset
GSE36376	GEO	GSM890298	Normal		NA	SAMPLE 171	2	South Korea	Training dataset
GSE36376	GEO	GSM890299	Normal		NA	SAMPLE 172	2	South Korea	Training dataset
GSE36376	GEO	GSM890301	Normal		NA	SAMPLE 174	2	South Korea	Training dataset
GSE36376	GEO	GSM890302	Normal		NA	SAMPLE 175	2	South Korea	Training dataset
GSE36376	GEO	GSM890303	Normal		NA	SAMPLE 176	2	South Korea	Training dataset
GSE36376	GEO	GSM890305	Normal		NA	SAMPLE 178	2	South Korea	Training dataset
GSE36376	GEO	GSM890306	Normal		NA	SAMPLE 179	2	South Korea	Training dataset
GSE36376	GEO	GSM890308	Normal		NA	SAMPLE 181	2	South Korea	Training dataset
GSE36376	GEO	GSM890309	Normal		NA	SAMPLE 182	2	South Korea	Training dataset
GSE36376	GEO	GSM890311	Normal		NA	SAMPLE 184	2	South Korea	Training dataset
GSE36376	GEO	GSM890312	Normal		NA	SAMPLE 185	2	South Korea	Training dataset
GSE36376	GEO	GSM890317	Normal		NA	SAMPLE 190	2	South Korea	Training dataset
GSE36376	GEO	GSM890130	Normal		NA	SAMPLE 3	3a	South Korea	Training dataset
GSE36376	GEO	GSM890136	Normal		NA	SAMPLE 9	3a	South Korea	Training dataset
GSE36376	GEO	GSM890139	Normal		NA	SAMPLE 12	3a	South Korea	Training dataset
GSE36376	GEO	GSM890147	Normal		NA	SAMPLE 20	3a	South Korea	Training dataset
GSE36376	GEO	GSM890152	Normal		NA	SAMPLE 25	3a	South Korea	Training dataset
GSE36376	GEO	GSM890157	Normal		NA	SAMPLE 30	3a	South Korea	Training dataset
GSE36376	GEO	GSM890171	Normal		NA	SAMPLE 44	3a	South Korea	Training dataset
GSE36376	GEO	GSM890191	Normal		NA	SAMPLE 64	3a	South Korea	Training dataset
GSE36376	GEO	GSM890212	Normal		NA	SAMPLE 85	3a	South Korea	Training dataset
GSE36376	GEO	GSM890213	Normal		NA	SAMPLE 86	3a	South Korea	Training dataset
GSE36376	GEO	GSM890219	Normal		NA	SAMPLE 92	3a	South Korea	Training dataset
GSE36376	GEO	GSM890221	Normal		NA	SAMPLE 94	3a	South Korea	Training dataset
GSE36376	GEO	GSM890239	Normal		NA	SAMPLE 112	3a	South Korea	Training dataset
GSE36376	GEO	GSM890245	Normal		NA	SAMPLE 118	3a	South Korea	Training dataset
GSE36376	GEO	GSM890257	Normal		NA	SAMPLE 130	3a	South Korea	Training dataset
GSE36376	GEO	GSM890276	Normal		NA	SAMPLE 149	3a	South Korea	Training dataset
GSE36376	GEO	GSM890280	Normal		NA	SAMPLE 153	3a	South Korea	Training dataset
GSE36376	GEO	GSM890293	Normal		NA	SAMPLE 166	3a	South Korea	Training dataset
GSE36376	GEO	GSM890315	Normal		NA	SAMPLE 188	3a	South Korea	Training dataset
GSE36376	GEO	GSM890167	Normal		NA	SAMPLE 40	3b	South Korea	Training dataset
GSE36376	GEO	GSM890179	Normal		NA	SAMPLE 52	3b	South Korea	Training dataset
GSE36376	GEO	GSM890183	Normal		NA	SAMPLE 56	3b	South Korea	Training dataset
GSE36376	GEO	GSM890184	Normal		NA	SAMPLE 57	3b	South Korea	Training dataset
GSE36376	GEO	GSM890210	Normal		NA	SAMPLE 83	3b	South Korea	Training dataset
GSE36376	GEO	GSM890211	Normal		NA	SAMPLE 84	3b	South Korea	Training dataset
GSE36376	GEO	GSM890232	Normal		NA	SAMPLE 105	3b	South Korea	Training dataset
GSE36376	GEO	GSM890297	Normal		NA	SAMPLE 170	3b	South Korea	Training dataset
GSE36376	GEO	GSM890320	Normal		NA	SAMPLE 193	3b	South Korea	Training dataset
GSE36376	GEO	GSM890163	Normal		NA	SAMPLE 36	3c	South Korea	Training dataset
GSE36376	GEO	GSM890168	Normal		NA	SAMPLE 41	3c	South Korea	Training dataset
GSE36376	GEO	GSM890224	Normal		NA	SAMPLE 97	3c	South Korea	Training dataset
GSE36376	GEO	GSM890265	Normal		NA	SAMPLE 138	3c	South Korea	Training dataset
GSE101685	GEO	GSM2712004	Cancer		NA	1T1	T1	Taiwan	Testing dataset
GSE101685	GEO	GSM2712005	Cancer		NA	2T1	T1	Taiwan	Testing dataset
GSE101685	GEO	GSM2712006	Cancer		NA	3T1	T1	Taiwan	Testing dataset
GSE101685	GEO	GSM2712007	Cancer		NA	4T1	T1	Taiwan	Testing dataset
GSE101685	GEO	GSM2712008	Cancer		NA	5T1	T1	Taiwan	Testing dataset
GSE101685	GEO	GSM2712009	Cancer		NA	6T1	T1	Taiwan	Testing dataset
GSE101685	GEO	GSM2712010	Cancer		NA	7T1	T1	Taiwan	Testing dataset
GSE101685	GEO	GSM2712011	Cancer		NA	8T1	T1	Taiwan	Testing dataset
GSE101685	GEO	GSM2711996	Normal		NA	1N	NA	Taiwan	Testing dataset
GSE101685	GEO	GSM2711997	Normal		NA	2N	NA	Taiwan	Testing dataset
GSE101685	GEO	GSM2711998	Normal		NA	3N	NA	Taiwan	Testing dataset
GSE101685	GEO	GSM2711999	Normal		NA	4N	NA	Taiwan	Testing dataset
GSE101685	GEO	GSM2712000	Normal		NA	7N	NA	Taiwan	Testing dataset
GSE101685	GEO	GSM2712001	Normal		NA	8N	NA	Taiwan	Testing dataset
GSE101685	GEO	GSM2712002	Normal		NA	9N	NA	Taiwan	Testing dataset
GSE101685	GEO	GSM2712003	Normal		NA	10N	NA	Taiwan	Testing dataset
TCGA_GTEX	GTEX	GTEX-1192X-1026-SM-5H12P	Normal	Male	NA		NA	NA	Training dataset
TCGA_GTEX	GTEX	GTEX-11DXY-0526-SM-5EGGQ	Normal	Male	NA		NA	NA	Training dataset
TCGA_GTEX	GTEX	GTEX-11DXZ-0126-SM-5EGGY	Normal	Male	NA		NA	NA	Training dataset
TCGA_GTEX	GTEX	GTEX-11EQ9-0526-SM-5A5JZ	Normal	Male	NA		NA	NA	Training dataset
TCGA_GTEX	GTEX	GTEX-11NUK-1226-SM-5P9GM	Normal	Male	NA		NA	NA	Training dataset
TCGA_GTEX	GTEX	GTEX-11NV4-1326-SM-5HL6V	Normal	Male	NA		NA	NA	Training dataset
TCGA_GTEX	GTEX	GTEX-11OF3-0726-SM-5BC4Z	Normal	Male	NA		NA	NA	Training dataset
TCGA_GTEX	GTEX	GTEX-11TT1-1726-SM-5EQLJ	Normal	Male	NA		NA	NA	Training dataset
TCGA_GTEX	GTEX	GTEX-11TUW-1726-SM-5BC5C	Normal	Male	NA		NA	NA	Training dataset
TCGA_GTEX	GTEX	GTEX-11UD2-1626-SM-5EQM3	Normal	Male	NA		NA	NA	Training dataset
TCGA_GTEX	GTEX	GTEX-11WQC-0726-SM-5EQMR	Normal	Male	NA		NA	NA	Training dataset
TCGA_GTEX	GTEX	GTEX-11ZTS-1426-SM-5EQMM	Normal	Female	NA		NA	NA	Training dataset
TCGA_GTEX	GTEX	GTEX-11ZUS-2526-SM-59872	Normal	Male	NA		NA	NA	Training dataset
TCGA_GTEX	GTEX	GTEX-11ZVC-0726-SM-5FQT9	Normal	Female	NA		NA	NA	Training dataset
TCGA_GTEX	GTEX	GTEX-1212Z-0226-SM-59HLF	Normal	Male	NA		NA	NA	Training dataset
TCGA_GTEX	GTEX	GTEX-12696-0826-SM-5EGGE	Normal	Male	NA		NA	NA	Training dataset
TCGA_GTEX	GTEX	GTEX-1269C-0626-SM-5FQSS	Normal	Female	NA		NA	NA	Training dataset
TCGA_GTEX	GTEX	GTEX-12KS4-1326-SM-5LUB3	Normal	Male	NA		NA	NA	Training dataset
TCGA_GTEX	GTEX	GTEX-12WSI-0226-SM-5GCNA	Normal	Male	NA		NA	NA	Training dataset
TCGA_GTEX	GTEX	GTEX-12WSL-0226-SM-5CVMJ	Normal	Male	NA		NA	NA	Training dataset
TCGA_GTEX	GTEX	GTEX-12WSM-0726-SM-5GCOW	Normal	Male	NA		NA	NA	Training dataset
TCGA_GTEX	GTEX	GTEX-12ZZZ-1326-SM-59HKW	Normal	Male	NA		NA	NA	Training dataset
TCGA_GTEX	GTEX	GTEX-13112-1426-SM-5EGH8	Normal	Male	NA		NA	NA	Training dataset
TCGA_GTEX	GTEX	GTEX-13113-1326-SM-5GCOI	Normal	Female	NA		NA	NA	Training dataset
TCGA_GTEX	GTEX	GTEX-131XE-0326-SM-5LZVO	Normal	Male	NA		NA	NA	Training dataset
TCGA_GTEX	GTEX	GTEX-131XH-0626-SM-5LZWH	Normal	Male	NA		NA	NA	Training dataset
TCGA_GTEX	GTEX	GTEX-131YS-1626-SM-5HL6C	Normal	Female	NA		NA	NA	Training dataset
TCGA_GTEX	GTEX	GTEX-132AR-0426-SM-5IFH8	Normal	Female	NA		NA	NA	Training dataset
TCGA_GTEX	GTEX	GTEX-1399R-1226-SM-5P9GF	Normal	Male	NA		NA	NA	Training dataset
TCGA_GTEX	GTEX	GTEX-1399T-0826-SM-5IFES	Normal	Male	NA		NA	NA	Training dataset
TCGA_GTEX	GTEX	GTEX-139TS-1426-SM-5IFJD	Normal	Male	NA		NA	NA	Training dataset
TCGA_GTEX	GTEX	GTEX-139TU-0826-SM-5IJFG	Normal	Male	NA		NA	NA	Training dataset
TCGA_GTEX	GTEX	GTEX-139UC-1426-SM-5IJGH	Normal	Male	NA		NA	NA	Training dataset
TCGA_GTEX	GTEX	GTEX-139YR-0226-SM-5IFEM	Normal	Male	NA		NA	NA	Training dataset
TCGA_GTEX	GTEX	GTEX-13FLV-0326-SM-5N9DJ	Normal	Male	NA		NA	NA	Training dataset
TCGA_GTEX	GTEX	GTEX-13FTW-1126-SM-5J2NV	Normal	Male	NA		NA	NA	Training dataset
TCGA_GTEX	GTEX	GTEX-13FTZ-0726-SM-5IFFY	Normal	Male	NA		NA	NA	Training dataset
TCGA_GTEX	GTEX	GTEX-13N11-0926-SM-5IJG2	Normal	Female	NA		NA	NA	Training dataset
TCGA_GTEX	GTEX	GTEX-13NYB-1026-SM-5IFH3	Normal	Male	NA		NA	NA	Training dataset
TCGA_GTEX	GTEX	GTEX-13NZ9-1326-SM-5MR3V	Normal	Male	NA		NA	NA	Training dataset
TCGA_GTEX	GTEX	GTEX-13NZB-0626-SM-5IFH6	Normal	Male	NA		NA	NA	Training dataset
TCGA_GTEX	GTEX	GTEX-13O3O-1826-SM-5IFGW	Normal	Female	NA		NA	NA	Training dataset
TCGA_GTEX	GTEX	GTEX-13OVJ-1026-SM-5IFGI	Normal	Female	NA		NA	NA	Training dataset
TCGA_GTEX	GTEX	GTEX-13OW6-2626-SM-5IFF2	Normal	Male	NA		NA	NA	Training dataset
TCGA_GTEX	GTEX	GTEX-13PVQ-1526-SM-5IFEQ	Normal	Male	NA		NA	NA	Training dataset
TCGA_GTEX	GTEX	GTEX-13PVR-0126-SM-5S2PY	Normal	Female	NA		NA	NA	Training dataset
TCGA_GTEX	GTEX	GTEX-13QJC-0726-SM-5RQJK	Normal	Female	NA		NA	NA	Training dataset
TCGA_GTEX	GTEX	GTEX-13SLX-1226-SM-5S2Q6	Normal	Female	NA		NA	NA	Training dataset
TCGA_GTEX	GTEX	GTEX-13VXU-0926-SM-5IFFH	Normal	Male	NA		NA	NA	Training dataset
TCGA_GTEX	GTEX	GTEX-144GM-1326-SM-5LU5E	Normal	Male	NA		NA	NA	Training dataset
TCGA_GTEX	GTEX	GTEX-145LU-1326-SM-5LU9N	Normal	Male	NA		NA	NA	Training dataset
TCGA_GTEX	GTEX	GTEX-14753-1626-SM-5NQ9L	Normal	Male	NA		NA	NA	Training dataset
TCGA_GTEX	GTEX	GTEX-147F4-1426-SM-5LUA8	Normal	Male	NA		NA	NA	Training dataset
TCGA_GTEX	GTEX	GTEX-147JS-1126-SM-5RQIW	Normal	Male	NA		NA	NA	Training dataset
TCGA_GTEX	GTEX	GTEX-1497J-0726-SM-5Q5D1	Normal	Male	NA		NA	NA	Training dataset
TCGA_GTEX	GTEX	GTEX-14A5I-1726-SM-5QGQ5	Normal	Female	NA		NA	NA	Training dataset
TCGA_GTEX	GTEX	GTEX-14C38-1526-SM-5RQJ7	Normal	Male	NA		NA	NA	Training dataset
TCGA_GTEX	GTEX	GTEX-14E1K-0326-SM-5S2PE	Normal	Male	NA		NA	NA	Training dataset
TCGA_GTEX	GTEX	GTEX-O5YT-0826-SM-3TW8N	Normal	Male	NA		NA	NA	Training dataset
TCGA_GTEX	GTEX	GTEX-OOBJ-0826-SM-3NB2K	Normal	Male	NA		NA	NA	Training dataset
TCGA_GTEX	GTEX	GTEX-P44G-1126-SM-3NM9D	Normal	Male	NA		NA	NA	Training dataset
TCGA_GTEX	GTEX	GTEX-P78B-1326-SM-3P611	Normal	Female	NA		NA	NA	Training dataset
TCGA_GTEX	GTEX	GTEX-Q2AG-1126-SM-48U1P	Normal	Female	NA		NA	NA	Training dataset
TCGA_GTEX	GTEX	GTEX-QDVN-0826-SM-48TZ2	Normal	Male	NA		NA	NA	Training dataset
TCGA_GTEX	GTEX	GTEX-QEG4-1826-SM-4R1JN	Normal	Male	NA		NA	NA	Training dataset
TCGA_GTEX	GTEX	GTEX-RM2N-1926-SM-48FCU	Normal	Male	NA		NA	NA	Training dataset
TCGA_GTEX	GTEX	GTEX-RN64-1826-SM-48FDV	Normal	Male	NA		NA	NA	Training dataset
TCGA_GTEX	GTEX	GTEX-RNOR-1426-SM-48FDJ	Normal	Female	NA		NA	NA	Training dataset
TCGA_GTEX	GTEX	GTEX-RTLS-1326-SM-46MUN	Normal	Female	NA		NA	NA	Training dataset
TCGA_GTEX	GTEX	GTEX-RU72-1426-SM-46MUF	Normal	Female	NA		NA	NA	Training dataset
TCGA_GTEX	GTEX	GTEX-RWSA-1426-SM-47JXA	Normal	Male	NA		NA	NA	Training dataset
TCGA_GTEX	GTEX	GTEX-S32W-1926-SM-4AD63	Normal	Female	NA		NA	NA	Training dataset
TCGA_GTEX	GTEX	GTEX-S33H-1626-SM-4AD68	Normal	Male	NA		NA	NA	Training dataset
TCGA_GTEX	GTEX	GTEX-SJXC-1226-SM-4DM78	Normal	Male	NA		NA	NA	Training dataset
TCGA_GTEX	GTEX	GTEX-T6MN-1226-SM-3NMA5	Normal	Male	NA		NA	NA	Training dataset
TCGA_GTEX	GTEX	GTEX-U8XE-1526-SM-4E3HT	Normal	Male	NA		NA	NA	Training dataset
TCGA_GTEX	GTEX	GTEX-UPIC-0926-SM-4IHLV	Normal	Female	NA		NA	NA	Training dataset
TCGA_GTEX	GTEX	GTEX-UTHO-2426-SM-4JBHD	Normal	Male	NA		NA	NA	Training dataset
TCGA_GTEX	GTEX	GTEX-VUSG-0126-SM-4KL1X	Normal	Male	NA		NA	NA	Training dataset
TCGA_GTEX	GTEX	GTEX-WFON-1726-SM-4LVMQ	Normal	Male	NA		NA	NA	Training dataset
TCGA_GTEX	GTEX	GTEX-WQUQ-1926-SM-4OOSA	Normal	Male	NA		NA	NA	Training dataset
TCGA_GTEX	GTEX	GTEX-WY7C-0726-SM-4ONCB	Normal	Male	NA		NA	NA	Training dataset
TCGA_GTEX	GTEX	GTEX-WYVS-1926-SM-4PQZ2	Normal	Female	NA		NA	NA	Training dataset
TCGA_GTEX	GTEX	GTEX-WYVS-1926-SM-4SOIC	Normal	Female	NA		NA	NA	Training dataset
TCGA_GTEX	GTEX	GTEX-WZTO-0626-SM-4PQYY	Normal	Male	NA		NA	NA	Training dataset
TCGA_GTEX	GTEX	GTEX-X261-1726-SM-4PQYT	Normal	Male	NA		NA	NA	Training dataset
TCGA_GTEX	GTEX	GTEX-X4EP-1026-SM-4QAS5	Normal	Female	NA		NA	NA	Training dataset
TCGA_GTEX	GTEX	GTEX-X4XY-1626-SM-46MVN	Normal	Male	NA		NA	NA	Training dataset
TCGA_GTEX	GTEX	GTEX-XBEC-1526-SM-4AT68	Normal	Male	NA		NA	NA	Training dataset
TCGA_GTEX	GTEX	GTEX-XOTO-0826-SM-4B65O	Normal	Male	NA		NA	NA	Training dataset
TCGA_GTEX	GTEX	GTEX-XXEK-1126-SM-4BRUX	Normal	Male	NA		NA	NA	Training dataset
TCGA_GTEX	GTEX	GTEX-Y5LM-0426-SM-4VBRO	Normal	Female	NA		NA	NA	Training dataset
TCGA_GTEX	GTEX	GTEX-Y5V5-0926-SM-4VBPZ	Normal	Female	NA		NA	NA	Training dataset
TCGA_GTEX	GTEX	GTEX-YB5E-0326-SM-5IFHU	Normal	Male	NA		NA	NA	Training dataset
TCGA_GTEX	GTEX	GTEX-YECK-1926-SM-4W21H	Normal	Male	NA		NA	NA	Training dataset
TCGA_GTEX	GTEX	GTEX-YFC4-1526-SM-5IFJS	Normal	Female	NA		NA	NA	Training dataset
TCGA_GTEX	GTEX	GTEX-Z9EW-0426-SM-5CVM9	Normal	Male	NA		NA	NA	Training dataset
TCGA_GTEX	GTEX	GTEX-ZAB4-0826-SM-5LU9D	Normal	Male	NA		NA	NA	Training dataset
TCGA_GTEX	GTEX	GTEX-ZAB5-0426-SM-5CVMI	Normal	Male	NA		NA	NA	Training dataset
TCGA_GTEX	GTEX	GTEX-ZEX8-0826-SM-4WKHK	Normal	Male	NA		NA	NA	Training dataset
TCGA_GTEX	GTEX	GTEX-ZF29-2026-SM-4WWB7	Normal	Female	NA		NA	NA	Training dataset
TCGA_GTEX	GTEX	GTEX-ZF2S-3026-SM-4WWCH	Normal	Female	NA		NA	NA	Training dataset
TCGA_GTEX	GTEX	GTEX-ZPU1-0826-SM-57WG2	Normal	Male	NA		NA	NA	Training dataset
TCGA_GTEX	GTEX	GTEX-ZTPG-1426-SM-51MT3	Normal	Female	NA		NA	NA	Training dataset
TCGA_GTEX	GTEX	GTEX-ZVP2-0626-SM-51MSO	Normal	Male	NA		NA	NA	Training dataset
TCGA_GTEX	GTEX	GTEX-ZVT3-1626-SM-5GU66	Normal	Female	NA		NA	NA	Training dataset
TCGA_GTEX	GTEX	GTEX-ZVT4-0626-SM-5E45T	Normal	Female	NA		NA	NA	Training dataset
TCGA_GTEX	GTEX	GTEX-ZYT6-0626-SM-5E45V	Normal	Male	NA		NA	NA	Training dataset
TCGA_GTEX	GTEX	GTEX-ZYY3-0626-SM-5NQ6W	Normal	Female	NA		NA	NA	Training dataset
TCGA_GTEX	GTEX	GTEX-ZZPU-0426-SM-5GZYH	Normal	Female	NA		NA	NA	Training dataset
TCGA_GTEX	TCGA	TCGA-2Y-A9GT-01A	Cancer	Male	51		Stage I	WHITE	Training dataset
TCGA_GTEX	TCGA	TCGA-2Y-A9GU-01A	Cancer	Female	55		Stage I	WHITE	Training dataset
TCGA_GTEX	TCGA	TCGA-2Y-A9GV-01A	Cancer	Female	54		Stage I	WHITE	Training dataset
TCGA_GTEX	TCGA	TCGA-2Y-A9GW-01A	Cancer	Male	64		Stage I	WHITE	Training dataset
TCGA_GTEX	TCGA	TCGA-2Y-A9GX-01A	Cancer	Male	68		Stage I	WHITE	Training dataset
TCGA_GTEX	TCGA	TCGA-2Y-A9H1-01A	Cancer	Male	58		Stage I	WHITE	Training dataset
TCGA_GTEX	TCGA	TCGA-2Y-A9H2-01A	Cancer	Female	64		Stage I	WHITE	Training dataset
TCGA_GTEX	TCGA	TCGA-2Y-A9H4-01A	Cancer	Male	68		Stage I	BLACK OR AFRICAN AMERICAN	Training dataset
TCGA_GTEX	TCGA	TCGA-2Y-A9H5-01A	Cancer	Female	59		Stage I	WHITE	Training dataset
TCGA_GTEX	TCGA	TCGA-2Y-A9H6-01A	Cancer	Female	68		Stage I	WHITE	Training dataset
TCGA_GTEX	TCGA	TCGA-2Y-A9H7-01A	Cancer	Female	81		Stage I	WHITE	Training dataset
TCGA_GTEX	TCGA	TCGA-2Y-A9H9-01A	Cancer	Male	70		Stage I	WHITE	Training dataset
TCGA_GTEX	TCGA	TCGA-2Y-A9HB-01A	Cancer	Male	66		Stage I	NA	Training dataset
TCGA_GTEX	TCGA	TCGA-5C-A9VH-01A	Cancer	Male	70		Stage I	WHITE	Training dataset
TCGA_GTEX	TCGA	TCGA-BC-A10Z-01A	Cancer	Female	62		Stage I	WHITE	Training dataset
TCGA_GTEX	TCGA	TCGA-BC-A3KF-01A	Cancer	Female	66		Stage I	WHITE	Training dataset
TCGA_GTEX	TCGA	TCGA-BC-A69I-01A	Cancer	Male	69		Stage I	WHITE	Training dataset
TCGA_GTEX	TCGA	TCGA-BD-A3EP-01A	Cancer	Female	75		Stage I	BLACK OR AFRICAN AMERICAN	Training dataset
TCGA_GTEX	TCGA	TCGA-BW-A5NQ-01A	Cancer	Male	63		Stage I	WHITE	Training dataset
TCGA_GTEX	TCGA	TCGA-DD-A11A-01A	Cancer	Male	67		Stage I	BLACK OR AFRICAN AMERICAN	Training dataset
TCGA_GTEX	TCGA	TCGA-DD-A11B-01A	Cancer	Male	73		Stage I	WHITE	Training dataset
TCGA_GTEX	TCGA	TCGA-DD-A11C-01A	Cancer	Male	69		Stage I	WHITE	Training dataset
TCGA_GTEX	TCGA	TCGA-DD-A11D-01A	Cancer	Female	57		Stage I	WHITE	Training dataset
TCGA_GTEX	TCGA	TCGA-DD-A1EB-01A	Cancer	Female	72		Stage I	NA	Training dataset
TCGA_GTEX	TCGA	TCGA-DD-A1EC-01A	Cancer	Female	20		Stage I	WHITE	Training dataset
TCGA_GTEX	TCGA	TCGA-DD-A1ED-01A	Cancer	Male	68		Stage I	WHITE	Training dataset
TCGA_GTEX	TCGA	TCGA-DD-A1EF-01A	Cancer	Female	57		Stage I	WHITE	Training dataset
TCGA_GTEX	TCGA	TCGA-DD-A1EG-01A	Cancer	Male	76		Stage I	WHITE	Training dataset
TCGA_GTEX	TCGA	TCGA-DD-A1EI-01A	Cancer	Male	46		Stage I	ASIAN	Training dataset
TCGA_GTEX	TCGA	TCGA-DD-A39X-01A	Cancer	Female	78		Stage I	WHITE	Training dataset
TCGA_GTEX	TCGA	TCGA-DD-A39Y-01A	Cancer	Male	67		Stage I	ASIAN	Training dataset
TCGA_GTEX	TCGA	TCGA-DD-A3A2-01A	Cancer	Female	76		Stage I	WHITE	Training dataset
TCGA_GTEX	TCGA	TCGA-DD-A3A3-01A	Cancer	Male	45		Stage I	ASIAN	Training dataset
TCGA_GTEX	TCGA	TCGA-DD-A4NB-01A	Cancer	Male	25		Stage I	WHITE	Training dataset
TCGA_GTEX	TCGA	TCGA-DD-A4ND-01A	Cancer	Female	56		Stage I	WHITE	Training dataset
TCGA_GTEX	TCGA	TCGA-DD-A4NF-01A	Cancer	Male	72		Stage I	WHITE	Training dataset
TCGA_GTEX	TCGA	TCGA-DD-A4NL-01A	Cancer	Male	46		Stage I	WHITE	Training dataset
TCGA_GTEX	TCGA	TCGA-DD-A4NN-01A	Cancer	Female	56		Stage I	WHITE	Training dataset
TCGA_GTEX	TCGA	TCGA-DD-A4NO-01A	Cancer	Male	65		Stage I	WHITE	Training dataset
TCGA_GTEX	TCGA	TCGA-DD-A4NP-01A	Cancer	Male	32		Stage I	WHITE	Training dataset
TCGA_GTEX	TCGA	TCGA-DD-A4NS-01A	Cancer	Female	61		Stage I	WHITE	Training dataset
TCGA_GTEX	TCGA	TCGA-DD-A73A-01A	Cancer	Male	71		Stage I	WHITE	Training dataset
TCGA_GTEX	TCGA	TCGA-DD-A73B-01A	Cancer	Female	72		Stage I	WHITE	Training dataset
TCGA_GTEX	TCGA	TCGA-DD-A73E-01A	Cancer	Male	66		Stage I	WHITE	Training dataset
TCGA_GTEX	TCGA	TCGA-DD-A73F-01A	Cancer	Female	77		Stage I	WHITE	Training dataset
TCGA_GTEX	TCGA	TCGA-DD-A73G-01A	Cancer	Female	73		Stage I	WHITE	Training dataset
TCGA_GTEX	TCGA	TCGA-DD-AA3A-01A	Cancer	Female	81		Stage I	WHITE	Training dataset
TCGA_GTEX	TCGA	TCGA-DD-AAC8-01A	Cancer	Male	72		Stage I	ASIAN	Training dataset
TCGA_GTEX	TCGA	TCGA-DD-AAC9-01A	Cancer	Male	51		Stage I	ASIAN	Training dataset
TCGA_GTEX	TCGA	TCGA-DD-AACA-01A	Cancer	Male	65		Stage I	ASIAN	Training dataset
TCGA_GTEX	TCGA	TCGA-DD-AACB-01A	Cancer	Female	74		Stage I	ASIAN	Training dataset
TCGA_GTEX	TCGA	TCGA-DD-AACC-01A	Cancer	Male	61		Stage I	ASIAN	Training dataset
TCGA_GTEX	TCGA	TCGA-DD-AACE-01A	Cancer	Male	62		Stage I	ASIAN	Training dataset
TCGA_GTEX	TCGA	TCGA-DD-AACF-01A	Cancer	Male	68		Stage I	ASIAN	Training dataset
TCGA_GTEX	TCGA	TCGA-DD-AACK-01A	Cancer	Male	70		Stage I	ASIAN	Training dataset
TCGA_GTEX	TCGA	TCGA-DD-AACL-01A	Cancer	Female	66		Stage I	ASIAN	Training dataset
TCGA_GTEX	TCGA	TCGA-DD-AACN-01A	Cancer	Male	32		Stage I	ASIAN	Training dataset
TCGA_GTEX	TCGA	TCGA-DD-AACO-01A	Cancer	Male	40		Stage I	ASIAN	Training dataset
TCGA_GTEX	TCGA	TCGA-DD-AACP-01A	Cancer	Male	64		Stage I	ASIAN	Training dataset
TCGA_GTEX	TCGA	TCGA-DD-AACS-01A	Cancer	Male	39		Stage I	ASIAN	Training dataset
TCGA_GTEX	TCGA	TCGA-DD-AACT-01A	Cancer	Female	69		Stage I	ASIAN	Training dataset
TCGA_GTEX	TCGA	TCGA-DD-AACU-01A	Cancer	Male	59		Stage I	ASIAN	Training dataset
TCGA_GTEX	TCGA	TCGA-DD-AACV-01A	Cancer	Male	53		Stage I	ASIAN	Training dataset
TCGA_GTEX	TCGA	TCGA-DD-AACW-01A	Cancer	Male	43		Stage I	ASIAN	Training dataset
TCGA_GTEX	TCGA	TCGA-DD-AACY-01A	Cancer	Male	61		Stage I	ASIAN	Training dataset
TCGA_GTEX	TCGA	TCGA-DD-AACZ-01A	Cancer	Female	63		Stage I	ASIAN	Training dataset
TCGA_GTEX	TCGA	TCGA-DD-AAD0-01A	Cancer	Female	73		Stage I	ASIAN	Training dataset
TCGA_GTEX	TCGA	TCGA-DD-AAD1-01A	Cancer	Female	51		Stage I	ASIAN	Training dataset
TCGA_GTEX	TCGA	TCGA-DD-AAD2-01A	Cancer	Male	66		Stage I	ASIAN	Training dataset
TCGA_GTEX	TCGA	TCGA-DD-AAD3-01A	Cancer	Male	43		Stage I	ASIAN	Training dataset
TCGA_GTEX	TCGA	TCGA-DD-AAD5-01A	Cancer	Male	54		Stage I	ASIAN	Training dataset
TCGA_GTEX	TCGA	TCGA-DD-AAD8-01A	Cancer	Female	73		Stage I	ASIAN	Training dataset
TCGA_GTEX	TCGA	TCGA-DD-AADA-01A	Cancer	Female	66		Stage I	ASIAN	Training dataset
TCGA_GTEX	TCGA	TCGA-DD-AADB-01A	Cancer	Male	51		Stage I	ASIAN	Training dataset
TCGA_GTEX	TCGA	TCGA-DD-AADC-01A	Cancer	Male	53		Stage I	ASIAN	Training dataset
TCGA_GTEX	TCGA	TCGA-DD-AADD-01A	Cancer	Male	51		Stage I	ASIAN	Training dataset
TCGA_GTEX	TCGA	TCGA-DD-AADF-01A	Cancer	Female	64		Stage I	ASIAN	Training dataset
TCGA_GTEX	TCGA	TCGA-DD-AADI-01A	Cancer	Female	43		Stage I	ASIAN	Training dataset
TCGA_GTEX	TCGA	TCGA-DD-AADJ-01A	Cancer	Female	70		Stage I	ASIAN	Training dataset
TCGA_GTEX	TCGA	TCGA-DD-AADL-01A	Cancer	Male	58		Stage I	ASIAN	Training dataset
TCGA_GTEX	TCGA	TCGA-DD-AADN-01A	Cancer	Male	59		Stage I	ASIAN	Training dataset
TCGA_GTEX	TCGA	TCGA-DD-AADO-01A	Cancer	Male	55		Stage I	ASIAN	Training dataset
TCGA_GTEX	TCGA	TCGA-DD-AADP-01A	Cancer	Male	45		Stage I	ASIAN	Training dataset
TCGA_GTEX	TCGA	TCGA-DD-AADR-01A	Cancer	Male	58		Stage I	ASIAN	Training dataset
TCGA_GTEX	TCGA	TCGA-DD-AADS-01A	Cancer	Male	63		Stage I	ASIAN	Training dataset
TCGA_GTEX	TCGA	TCGA-DD-AADV-01A	Cancer	Male	50		Stage I	ASIAN	Training dataset
TCGA_GTEX	TCGA	TCGA-DD-AADW-01A	Cancer	Male	48		Stage I	ASIAN	Training dataset
TCGA_GTEX	TCGA	TCGA-DD-AADY-01A	Cancer	Female	55		Stage I	ASIAN	Training dataset
TCGA_GTEX	TCGA	TCGA-DD-AAE1-01A	Cancer	Male	52		Stage I	ASIAN	Training dataset
TCGA_GTEX	TCGA	TCGA-DD-AAE2-01A	Cancer	Male	51		Stage I	ASIAN	Training dataset
TCGA_GTEX	TCGA	TCGA-DD-AAE3-01A	Cancer	Male	50		Stage I	ASIAN	Training dataset
TCGA_GTEX	TCGA	TCGA-DD-AAE4-01A	Cancer	Female	49		Stage I	ASIAN	Training dataset
TCGA_GTEX	TCGA	TCGA-DD-AAE6-01A	Cancer	Female	59		Stage I	ASIAN	Training dataset
TCGA_GTEX	TCGA	TCGA-DD-AAE7-01A	Cancer	Male	72		Stage I	ASIAN	Training dataset
TCGA_GTEX	TCGA	TCGA-DD-AAE9-01A	Cancer	Male	69		Stage I	ASIAN	Training dataset
TCGA_GTEX	TCGA	TCGA-DD-AAEA-01A	Cancer	Male	65		Stage I	ASIAN	Training dataset
TCGA_GTEX	TCGA	TCGA-DD-AAEB-01A	Cancer	Male	60		Stage I	ASIAN	Training dataset
TCGA_GTEX	TCGA	TCGA-DD-AAED-01A	Cancer	Male	51		Stage I	ASIAN	Training dataset
TCGA_GTEX	TCGA	TCGA-DD-AAEE-01A	Cancer	Male	55		Stage I	ASIAN	Training dataset
TCGA_GTEX	TCGA	TCGA-DD-AAEG-01A	Cancer	Female	59		Stage I	ASIAN	Training dataset
TCGA_GTEX	TCGA	TCGA-DD-AAEH-01A	Cancer	Male	73		Stage I	ASIAN	Training dataset
TCGA_GTEX	TCGA	TCGA-DD-AAEI-01A	Cancer	Male	72		Stage I	ASIAN	Training dataset
TCGA_GTEX	TCGA	TCGA-DD-AAVP-01A	Cancer	Male	48		Stage I	ASIAN	Training dataset
TCGA_GTEX	TCGA	TCGA-DD-AAVQ-01A	Cancer	Male	38		Stage I	ASIAN	Training dataset
TCGA_GTEX	TCGA	TCGA-DD-AAVR-01A	Cancer	Male	44		Stage I	ASIAN	Training dataset
TCGA_GTEX	TCGA	TCGA-DD-AAVS-01A	Cancer	Male	56		Stage I	ASIAN	Training dataset
TCGA_GTEX	TCGA	TCGA-DD-AAVW-01A	Cancer	Male	35		Stage I	ASIAN	Training dataset
TCGA_GTEX	TCGA	TCGA-DD-AAVZ-01A	Cancer	Male	38		Stage I	ASIAN	Training dataset
TCGA_GTEX	TCGA	TCGA-DD-AAW0-01A	Cancer	Male	54		Stage I	ASIAN	Training dataset
TCGA_GTEX	TCGA	TCGA-DD-AAW2-01A	Cancer	Male	69		Stage I	ASIAN	Training dataset
TCGA_GTEX	TCGA	TCGA-DD-AAW3-01A	Cancer	Male	69		Stage I	ASIAN	Training dataset
TCGA_GTEX	TCGA	TCGA-ED-A627-01A	Cancer	Male	74		Stage I	WHITE	Training dataset
TCGA_GTEX	TCGA	TCGA-EP-A12J-01A	Cancer	Male	62		Stage I	BLACK OR AFRICAN AMERICAN	Training dataset
TCGA_GTEX	TCGA	TCGA-EP-A26S-01A	Cancer	Male	70		Stage I	WHITE	Training dataset
TCGA_GTEX	TCGA	TCGA-EP-A2KB-01A	Cancer	Female	46		Stage I	WHITE	Training dataset
TCGA_GTEX	TCGA	TCGA-EP-A2KC-01A	Cancer	Male	62		Stage I	BLACK OR AFRICAN AMERICAN	Training dataset
TCGA_GTEX	TCGA	TCGA-EP-A3JL-01A	Cancer	Male	76		Stage I	WHITE	Training dataset
TCGA_GTEX	TCGA	TCGA-ES-A2HS-01A	Cancer	Male	80		Stage I	WHITE	Training dataset
TCGA_GTEX	TCGA	TCGA-ES-A2HT-01A	Cancer	Male	54		Stage I	BLACK OR AFRICAN AMERICAN	Training dataset
TCGA_GTEX	TCGA	TCGA-FV-A2QQ-01A	Cancer	Male	80		Stage I	WHITE	Training dataset
TCGA_GTEX	TCGA	TCGA-FV-A2QR-01A	Cancer	Male	75		Stage I	WHITE	Training dataset
TCGA_GTEX	TCGA	TCGA-FV-A3R2-01A	Cancer	Male	75		Stage I	WHITE	Training dataset
TCGA_GTEX	TCGA	TCGA-FV-A3R3-01A	Cancer	Female	38		Stage I	WHITE	Training dataset
TCGA_GTEX	TCGA	TCGA-FV-A496-01A	Cancer	Female	84		Stage I	WHITE	Training dataset
TCGA_GTEX	TCGA	TCGA-FV-A4ZQ-01A	Cancer	Male	52		Stage I	WHITE	Training dataset
TCGA_GTEX	TCGA	TCGA-G3-A25S-01A	Cancer	Male	64		Stage I	WHITE	Training dataset
TCGA_GTEX	TCGA	TCGA-G3-A25U-01A	Cancer	Female	63		Stage I	ASIAN	Training dataset
TCGA_GTEX	TCGA	TCGA-G3-A25V-01A	Cancer	Male	68		Stage I	WHITE	Training dataset
TCGA_GTEX	TCGA	TCGA-G3-A25Y-01A	Cancer	Female	52		Stage I	ASIAN	Training dataset
TCGA_GTEX	TCGA	TCGA-G3-A25Z-01A	Cancer	Male	58		Stage I	ASIAN	Training dataset
TCGA_GTEX	TCGA	TCGA-G3-A3CG-01A	Cancer	Male	80		Stage I	WHITE	Training dataset
TCGA_GTEX	TCGA	TCGA-G3-A3CI-01A	Cancer	Male	71		Stage I	WHITE	Training dataset
TCGA_GTEX	TCGA	TCGA-G3-A3CK-01A	Cancer	Male	61		Stage I	ASIAN	Training dataset
TCGA_GTEX	TCGA	TCGA-G3-A5SJ-01A	Cancer	Male	59		Stage I	WHITE	Training dataset
TCGA_GTEX	TCGA	TCGA-G3-A5SK-01A	Cancer	Male	58		Stage I	WHITE	Training dataset
TCGA_GTEX	TCGA	TCGA-G3-A7M5-01A	Cancer	Male	76		Stage I	ASIAN	Training dataset
TCGA_GTEX	TCGA	TCGA-G3-A7M6-01A	Cancer	Female	60		Stage I	WHITE	Training dataset
TCGA_GTEX	TCGA	TCGA-G3-A7M7-01A	Cancer	Male	65		Stage I	WHITE	Training dataset
TCGA_GTEX	TCGA	TCGA-G3-A7M8-01A	Cancer	Male	31		Stage I	ASIAN	Training dataset
TCGA_GTEX	TCGA	TCGA-G3-AAUZ-01A	Cancer	Male	48		Stage I	NA	Training dataset
TCGA_GTEX	TCGA	TCGA-G3-AAV0-01A	Cancer	Male	58		Stage I	ASIAN	Training dataset
TCGA_GTEX	TCGA	TCGA-G3-AAV2-01A	Cancer	Male	50		Stage I	WHITE	Training dataset
TCGA_GTEX	TCGA	TCGA-G3-AAV4-01A	Cancer	Female	83		Stage I	WHITE	Training dataset
TCGA_GTEX	TCGA	TCGA-GJ-A3OU-01A	Cancer	Male	59		Stage I	WHITE	Training dataset
TCGA_GTEX	TCGA	TCGA-GJ-A9DB-01A	Cancer	Male	68		Stage I	WHITE	Training dataset
TCGA_GTEX	TCGA	TCGA-HP-A5MZ-01A	Cancer	Male	78		Stage I	NA	Training dataset
TCGA_GTEX	TCGA	TCGA-K7-A5RF-01A	Cancer	Male	64		Stage I	WHITE	Training dataset
TCGA_GTEX	TCGA	TCGA-K7-A5RG-01A	Cancer	Male	66		Stage I	BLACK OR AFRICAN AMERICAN	Training dataset
TCGA_GTEX	TCGA	TCGA-K7-A6G5-01A	Cancer	Male	66		Stage I	WHITE	Training dataset
TCGA_GTEX	TCGA	TCGA-KR-A7K0-01A	Cancer	Male	65		Stage I	WHITE	Training dataset
TCGA_GTEX	TCGA	TCGA-KR-A7K2-01A	Cancer	Male	64		Stage I	WHITE	Training dataset
TCGA_GTEX	TCGA	TCGA-KR-A7K8-01A	Cancer	Male	57		Stage I	NA	Training dataset
TCGA_GTEX	TCGA	TCGA-LG-A9QC-01A	Cancer	Male	48		Stage I	WHITE	Training dataset
TCGA_GTEX	TCGA	TCGA-MI-A75C-01A	Cancer	Male	64		Stage I	WHITE	Training dataset
TCGA_GTEX	TCGA	TCGA-MR-A520-01A	Cancer	Male	58		Stage I	WHITE	Training dataset
TCGA_GTEX	TCGA	TCGA-MR-A8JO-01A	Cancer	Male	34		Stage I	WHITE	Training dataset
TCGA_GTEX	TCGA	TCGA-NI-A8LF-01A	Cancer	Male	74		Stage I	WHITE	Training dataset
TCGA_GTEX	TCGA	TCGA-O8-A75V-01A	Cancer	Male	54		Stage I	NA	Training dataset
TCGA_GTEX	TCGA	TCGA-RC-A7S9-01A	Cancer	Female	47		Stage I	ASIAN	Training dataset
TCGA_GTEX	TCGA	TCGA-RC-A7SF-01A	Cancer	Male	66		Stage I	ASIAN	Training dataset
TCGA_GTEX	TCGA	TCGA-RC-A7SK-01A	Cancer	Male	59		Stage I	ASIAN	Training dataset
TCGA_GTEX	TCGA	TCGA-UB-A7MD-01A	Cancer	Male	67		Stage I	BLACK OR AFRICAN AMERICAN	Training dataset
TCGA_GTEX	TCGA	TCGA-UB-A7ME-01A	Cancer	Male	51		Stage I	ASIAN	Training dataset
TCGA_GTEX	TCGA	TCGA-UB-AA0V-01A	Cancer	Female	69		Stage I	WHITE	Training dataset
TCGA_GTEX	TCGA	TCGA-WJ-A86L-01A	Cancer	Female	68		Stage I	WHITE	Training dataset
TCGA_GTEX	TCGA	TCGA-WX-AA44-01A	Cancer	Female	64		Stage I	WHITE	Training dataset
TCGA_GTEX	TCGA	TCGA-XR-A8TC-01A	Cancer	Female	43		Stage I	WHITE	Training dataset
TCGA_GTEX	TCGA	TCGA-XR-A8TF-01A	Cancer	Male	74		Stage I	WHITE	Training dataset
TCGA_GTEX	TCGA	TCGA-XR-A8TG-01A	Cancer	Male	58		Stage I	WHITE	Training dataset
TCGA_GTEX	TCGA	TCGA-BC-A10Z-11A	Normal	Female	NA		NA	NA	Training dataset
TCGA_GTEX	TCGA	TCGA-BD-A3EP-11A	Normal	Female	NA		NA	NA	Training dataset
TCGA_GTEX	TCGA	TCGA-DD-A11A-11A	Normal	Male	NA		NA	NA	Training dataset
TCGA_GTEX	TCGA	TCGA-DD-A11B-11A	Normal	Male	NA		NA	NA	Training dataset
TCGA_GTEX	TCGA	TCGA-DD-A11C-11A	Normal	Male	NA		NA	NA	Training dataset
TCGA_GTEX	TCGA	TCGA-DD-A11D-11A	Normal	Female	NA		NA	NA	Training dataset
TCGA_GTEX	TCGA	TCGA-DD-A1EB-11A	Normal	Female	NA		NA	NA	Training dataset
TCGA_GTEX	TCGA	TCGA-DD-A1EC-11A	Normal	Female	NA		NA	NA	Training dataset
TCGA_GTEX	TCGA	TCGA-DD-A1EG-11A	Normal	Male	NA		NA	NA	Training dataset
TCGA_GTEX	TCGA	TCGA-DD-A1EI-11A	Normal	Male	NA		NA	NA	Training dataset
TCGA_GTEX	TCGA	TCGA-DD-A39X-11A	Normal	Female	NA		NA	NA	Training dataset
TCGA_GTEX	TCGA	TCGA-DD-A3A2-11A	Normal	Female	NA		NA	NA	Training dataset
TCGA_GTEX	TCGA	TCGA-DD-A3A3-11A	Normal	Male	NA		NA	NA	Training dataset
TCGA_GTEX	TCGA	TCGA-EP-A12J-11A	Normal	Male	NA		NA	NA	Training dataset
TCGA_GTEX	TCGA	TCGA-EP-A26S-11A	Normal	Male	NA		NA	NA	Training dataset
TCGA_GTEX	TCGA	TCGA-ES-A2HT-11A	Normal	Male	NA		NA	NA	Training dataset
TCGA_GTEX	TCGA	TCGA-FV-A2QR-11A	Normal	Male	NA		NA	NA	Training dataset
TCGA_GTEX	TCGA	TCGA-FV-A3R2-11A	Normal	Male	NA		NA	NA	Training dataset
ICGC	ICGC	HCCDB.18.S362	Normal	Male	60	HCCDB-18.P189	I		Testing dataset
ICGC	ICGC	HCCDB.18.S374	Normal	Male	72	HCCDB-18.P195	I		Testing dataset
ICGC	ICGC	HCCDB.18.S372	Normal	Male	69	HCCDB-18.P194	I		Testing dataset
ICGC	ICGC	HCCDB.18.S331	Normal	Female	71	HCCDB-18.P171	I		Testing dataset
ICGC	ICGC	HCCDB.18.S325	Normal	Male	67	HCCDB-18.P168	I		Testing dataset
ICGC	ICGC	HCCDB.18.S338	Normal	Female	78	HCCDB-18.P175	I		Testing dataset
ICGC	ICGC	HCCDB.18.S316	Normal	Male	69	HCCDB-18.P163	I		Testing dataset
ICGC	ICGC	HCCDB.18.S312	Normal	Female	80	HCCDB-18.P161	I		Testing dataset
ICGC	ICGC	HCCDB.18.S177	Normal	Female	78	HCCDB-18.P92	I		Testing dataset
ICGC	ICGC	HCCDB.18.S165	Normal	Male	77	HCCDB-18.P86	I		Testing dataset
ICGC	ICGC	HCCDB.18.S155	Normal	Male	38	HCCDB-18.P83	I		Testing dataset
ICGC	ICGC	HCCDB.18.S202	Normal	Female	32	HCCDB-18.P105	I		Testing dataset
ICGC	ICGC	HCCDB.18.S115	Normal	Male	58	HCCDB-18.P62	I		Testing dataset
ICGC	ICGC	HCCDB.18.S99	Normal	Female	68	HCCDB-18.P54	I		Testing dataset
ICGC	ICGC	HCCDB.18.S256	Normal	Female	58	HCCDB-18.P133	I		Testing dataset
ICGC	ICGC	HCCDB.18.S252	Normal	Male	73	HCCDB-18.P131	I		Testing dataset
ICGC	ICGC	HCCDB.18.S254	Normal	Male	66	HCCDB-18.P132	I		Testing dataset
ICGC	ICGC	HCCDB.18.S242	Normal	Female	76	HCCDB-18.P126	I		Testing dataset
ICGC	ICGC	HCCDB.18.S238	Normal	Male	52	HCCDB-18.P124	I		Testing dataset
ICGC	ICGC	HCCDB.18.S58	Normal	Female	79	HCCDB-18.P32	I		Testing dataset
ICGC	ICGC	HCCDB.18.S48	Normal	Female	62	HCCDB-18.P27	I		Testing dataset
ICGC	ICGC	HCCDB.18.S38	Normal	Male	67	HCCDB-18.P22	I		Testing dataset
ICGC	ICGC	HCCDB.18.S361	Cancer	Male	60	HCCDB-18.P189	I		Testing dataset
ICGC	ICGC	HCCDB.18.S373	Cancer	Male	72	HCCDB-18.P195	I		Testing dataset
ICGC	ICGC	HCCDB.18.S371	Cancer	Male	69	HCCDB-18.P194	I		Testing dataset
ICGC	ICGC	HCCDB.18.S330	Cancer	Female	71	HCCDB-18.P171	I		Testing dataset
ICGC	ICGC	HCCDB.18.S324	Cancer	Male	67	HCCDB-18.P168	I		Testing dataset
ICGC	ICGC	HCCDB.18.S317	Cancer	Male	77	HCCDB-18.P164	I		Testing dataset
ICGC	ICGC	HCCDB.18.S350	Cancer	Female	73	HCCDB-18.P183	I		Testing dataset
ICGC	ICGC	HCCDB.18.S339	Cancer	Male	74	HCCDB-18.P176	I		Testing dataset
ICGC	ICGC	HCCDB.18.S337	Cancer	Female	78	HCCDB-18.P175	I		Testing dataset
ICGC	ICGC	HCCDB.18.S315	Cancer	Male	69	HCCDB-18.P163	I		Testing dataset
ICGC	ICGC	HCCDB.18.S311	Cancer	Female	80	HCCDB-18.P161	I		Testing dataset
ICGC	ICGC	HCCDB.18.S194	Cancer	Male	61	HCCDB-18.P101	I		Testing dataset
ICGC	ICGC	HCCDB.18.S176	Cancer	Female	78	HCCDB-18.P92	I		Testing dataset
ICGC	ICGC	HCCDB.18.S164	Cancer	Male	77	HCCDB-18.P86	I		Testing dataset
ICGC	ICGC	HCCDB.18.S154	Cancer	Male	38	HCCDB-18.P83	I		Testing dataset
ICGC	ICGC	HCCDB.18.S142	Cancer	Male	62	HCCDB-18.P77	I		Testing dataset
ICGC	ICGC	HCCDB.18.S201	Cancer	Female	32	HCCDB-18.P105	I		Testing dataset
ICGC	ICGC	HCCDB.18.S125	Cancer	Male	49	HCCDB-18.P68	I		Testing dataset
ICGC	ICGC	HCCDB.18.S120	Cancer	Male	68	HCCDB-18.P65	I		Testing dataset
ICGC	ICGC	HCCDB.18.S114	Cancer	Male	58	HCCDB-18.P62	I		Testing dataset
ICGC	ICGC	HCCDB.18.S98	Cancer	Female	68	HCCDB-18.P54	I		Testing dataset
ICGC	ICGC	HCCDB.18.S95	Cancer	Male	49	HCCDB-18.P52	I		Testing dataset
ICGC	ICGC	HCCDB.18.S77	Cancer	Male	81	HCCDB-18.P42	I		Testing dataset
ICGC	ICGC	HCCDB.18.S255	Cancer	Female	58	HCCDB-18.P133	I		Testing dataset
ICGC	ICGC	HCCDB.18.S251	Cancer	Male	73	HCCDB-18.P131	I		Testing dataset
ICGC	ICGC	HCCDB.18.S253	Cancer	Male	66	HCCDB-18.P132	I		Testing dataset
ICGC	ICGC	HCCDB.18.S241	Cancer	Female	76	HCCDB-18.P126	I		Testing dataset
ICGC	ICGC	HCCDB.18.S237	Cancer	Male	52	HCCDB-18.P124	I		Testing dataset
ICGC	ICGC	HCCDB.18.S70	Cancer	Male	75	HCCDB-18.P38	I		Testing dataset
ICGC	ICGC	HCCDB.18.S57	Cancer	Female	79	HCCDB-18.P32	I		Testing dataset
ICGC	ICGC	HCCDB.18.S47	Cancer	Female	62	HCCDB-18.P27	I		Testing dataset
ICGC	ICGC	HCCDB.18.S37	Cancer	Male	67	HCCDB-18.P22	I		Testing dataset
ICGC	ICGC	HCCDB.18.S26	Cancer	Male	62	HCCDB-18.P16	I		Testing dataset
