# Supplementary material for: Identification of Gene Signatures for Diagnosis and Prognosis of Hepatocellular Carcinomas Patients at Early Stage
Source: Front Genet. 2020 Jul 30;11:857. doi: 10.3389/fgene.2020.00857 (PMC7406719; doi:10.3389/fgene.2020.00857)
Supplement: Supplementary file 3 [file Data_Sheet_2.CSV]

geneId	coefficient
(Intercept)	0.00406798960766422
173	0.340890858074349
1544	0.309524776213863
2353	0.243996366508797
4495	0.240260309548268
57817	0.208205496090035
51266	0.186064228212546
1571	0.0996774193282851
4489	0.0895264658396696
3043	0.04677393336136
337	0.0260886030365099
170712	-0.00675219386731784
6192	-0.0494155996938821
6690	-0.122571321137321
2719	-0.170217539973252
8644	-0.5615220991643
