# Supplementary material for: Identification of Gene Signatures for Diagnosis and Prognosis of Hepatocellular Carcinomas Patients at Early Stage
Source: Front Genet. 2020 Jul 30;11:857. doi: 10.3389/fgene.2020.00857 (PMC7406719; doi:10.3389/fgene.2020.00857)
Supplement: Supplementary file 4 [file Data_Sheet_3.CSV]

	Normal	Cancer
Normal	369	17
Cancer	57	287
