# Supplementary material for: Identification of Gene Signatures for Diagnosis and Prognosis of Hepatocellular Carcinomas Patients at Early Stage
Source: Front Genet. 2020 Jul 30;11:857. doi: 10.3389/fgene.2020.00857 (PMC7406719; doi:10.3389/fgene.2020.00857)
Supplement: Supplementary file 5 [file Data_Sheet_4.CSV]

Validation data of the total cases of 2 validation tests (GSE101685 and ICGC)
	Normal	Cancer
Normal	30	0
Cancer	1	40
