# Supplementary material for: Identification of Gene Signatures for Diagnosis and Prognosis of Hepatocellular Carcinomas Patients at Early Stage
Source: Front Genet. 2020 Jul 30;11:857. doi: 10.3389/fgene.2020.00857 (PMC7406719; doi:10.3389/fgene.2020.00857)
Supplement: Supplementary file 6 [file Data_Sheet_5.CSV]

	characteristics	Hazard.Ratio.M.vs..F.	CI95	P_Value
15	GNPDA1	2.02	1.01-4.06	0.04832
46	FAM47E	0.15	0.03-0.85	0.0317
57	LRRC70	0.1	0.01-0.79	0.0293
62	SPATA48	0.17	0.03-0.88	0.0342
71	INSYN2B	0.51	0.27-0.96	0.03632
74	GAGE12D	1.98	1.36-2.89	0.00036
90	PDCD6	6.36	1.68-24.05	0.00642
112	MIR1284	0.01	0-0.37	0.01298
115	MIR1296	0.01	0-0.61	0.02749
133	MAMLD1	0.22	0.06-0.79	0.02015
150	ABCF2	24.56	1.26-478.72	0.03466
154	SCAMP3	5	1.15-21.71	0.0315
163	TSPAN32	0.11	0.02-0.67	0.01651
176	UST	0.12	0.03-0.57	0.00698
196	RAD50	32.4	1.99-528.51	0.01462
225	CLEC3A	0.33	0.11-0.99	0.04878
240	ATP6AP2	6.06	1.6-22.97	0.00808
241	CDH18	2.2	1.14-4.22	0.01818
243	LPAR6	0.17	0.03-0.89	0.03555
270	ALG3	19.55	2.32-164.45	0.00622
272	PSME3	51.94	4.54-594.09	0.00149
283	TRIM13	0.01	0-0.18	0.00095
289	FLOT1	5.1	1-25.92	0.04981
296	ANGPTL7	0.48	0.25-0.91	0.02487
298	CDK7	36.67	4.07-330.07	0.00131
308	RCAN2	0.23	0.06-0.85	0.02695
312	RASGRP2	0.19	0.04-0.91	0.03727
337	DENND4A	0.09	0.01-0.97	0.04735
339	SF3B4	2.86	1.01-8.08	0.04713
342	RAMP2	0.16	0.03-0.78	0.02324
344	RAMP3	0.2	0.06-0.63	0.00595
358	CWC27	269.29	19.48-3723.64	3e-05
363	EIF1B	16.47	2.25-120.41	0.00579
384	RTN3	13.12	1.27-135.13	0.03047
407	TFG	7.72	1.01-59.11	0.04895
413	ABCA10	0.14	0.03-0.6	0.00795
422	KLF2	0.15	0.05-0.47	0.00121
424	CACNG3	0.43	0.2-0.92	0.02889
464	RAPGEF3	0.05	0.01-0.52	0.01172
480	TMEM147	4.93	1.21-20	0.02571
486	C1D	32.37	1.6-653.96	0.02336
487	OLFM1	0.21	0.05-0.85	0.02859
489	TIMM17A	8.89	1.16-68.42	0.03585
491	ZER1	0.04	0-0.55	0.01677
496	CDX2	2.29	1.11-4.7	0.02415
528	EIF3M	11.78	1.11-124.82	0.04062
533	C1orf61	4.08	1.32-12.6	0.01439
542	STK25	23.88	1.57-362.19	0.02219
558	FBLN5	0.18	0.07-0.5	0.001
582	DCTN2	27.54	2.91-260.57	0.00383
587	PRDX4	2.09	1.01-4.3	0.0463
608	SLU7	227.08	6.74-7651.83	0.0025
609	DPYSL4	2.92	1.24-6.87	0.01389
612	CCT7	13.57	1.37-134.19	0.02573
613	CCT4	14.29	1.45-141.19	0.02288
614	CCT2	13.16	1.96-88.34	0.008
618	CENPA	7.82	1.52-40.26	0.0139
621	COLEC10	0.42	0.21-0.87	0.01944
622	POMT1	21.5	1.34-344.09	0.03009
639	PAIP1	184.31	6.04-5622.83	0.00278
656	POLR3G	20.61	1.72-247.14	0.01699
666	ATP5MG	3.98	1.35-11.75	0.0123
683	YKT6	17.48	1.17-261.3	0.03812
687	KHDRBS3	7.56	1.96-29.2	0.00332
732	CFL1	3.19	1.11-9.22	0.03178
781	WDR4	43.39	5.51-341.86	0.00034
815	FAM114A2	51.55	1.78-1489.39	0.0216
819	FTCD	0.52	0.31-0.87	0.01327
822	CLPX	0.07	0.01-0.86	0.03798
851	ACTL7B	0.47	0.24-0.95	0.03503
854	MRPS30	14.37	1.11-185.78	0.04122
866	YIF1A	7.3	1.28-41.49	0.02497
872	BRD8	15.14	1.27-181.12	0.0319
877	TXNL4A	46.04	2.8-757.29	0.00735
891	SUB1	29.66	4.53-194.32	0.00041
906	MSL3	369.82	12.33-11088.62	0.00065
921	LMAN2	17.08	1.61-180.73	0.01839
933	ADIRF	0.56	0.32-0.98	0.04175
943	COPS5	3.12	1.09-8.97	0.03439
961	TLK2	45.92	1.06-1996.36	0.04678
970	RCBTB2	0.06	0.01-0.64	0.01888
975	LILRA1	0.23	0.06-0.95	0.04184
977	CHAT	0.37	0.14-0.94	0.03721
995	CPSF6	46.98	1.64-1344.06	0.02446
997	ZPBP	0.28	0.08-0.97	0.04415
1035	ADAMTS5	11.07	2.08-59.01	0.00485
1087	LDB3	0.2	0.06-0.63	0.00621
1119	INMT	0.32	0.13-0.83	0.01919
1123	CELF3	0.32	0.15-0.67	0.00248
1138	FZD10	0.48	0.27-0.86	0.01297
1148	MRPL3	19.92	1.58-250.66	0.02058
1155	PRAF2	21.25	2.41-187.6	0.00596
1157	POLG2	9.93	1.11-88.98	0.04017
1159	PDCD10	50.83	3.26-792.66	0.00506
1187	CYTOR	3.76	1.04-13.64	0.04399
1190	CHP1	0.12	0.03-0.55	0.00662
1203	IL17F	0.35	0.14-0.91	0.0315
1209	GLMP	4.08	1.74-9.6	0.00125
1211	KLF8	0.14	0.03-0.73	0.01958
1223	B4GALT7	13.16	1.42-122.34	0.02346
1227	CHRM2	0.55	0.31-1	0.04868
1232	MED8	47.06	1.8-1228.72	0.02067
1241	VPS45	22.52	1.26-403.19	0.03439
1252	SCAMP4	22.3	1.21-409.93	0.03663
1254	GPR182	0.34	0.16-0.71	0.00461
1255	CHST14	0.01	0-0.25	0.0052
1276	ACOT7	47.55	3.88-582.96	0.00253
1279	CBX3	16.63	1.08-257.01	0.04419
1292	SMIM12	15.52	1.13-214.12	0.04056
1301	CHRNA3	4.2	1.33-13.23	0.01439
1311	CHRNA5	3.64	1.15-11.48	0.02773
1314	SLC35A4	13.85	1.02-188.51	0.04854
1323	TRIM9	2.6	1.19-5.71	0.01714
1324	CHRNB2	0.32	0.15-0.67	0.00244
1333	CGB2	2.12	1.14-3.97	0.01824
1348	PKD1L2	3.53	1.09-11.49	0.03582
1378	SMYD4	0.01	0-0.36	0.01081
1380	SLAMF6	0.2	0.05-0.84	0.02778
1396	C1QTNF7	0.34	0.16-0.76	0.00823
1412	CCDC124	9.15	1.44-58.36	0.01913
1430	LRRC42	5.16	1.1-24.2	0.03727
1434	CISH	0.19	0.04-0.9	0.0357
1441	ZNF501	0.12	0.02-0.7	0.01823
1445	KIR3DL3	0.19	0.06-0.62	0.00578
1446	NOSTRIN	0.06	0.01-0.46	0.00613
1461	NXNL1	0.48	0.25-0.93	0.03018
1495	TLCD1	4.8	1.25-18.39	0.02214
1508	TM4SF18	0.15	0.03-0.68	0.01331
1513	OLIG1	0.52	0.29-0.96	0.0367
1514	CLNK	0.36	0.18-0.72	0.00429
1515	TSEN15	44.88	2.69-748.55	0.00806
1556	FTSJ3	42.31	4.36-410.5	0.00124
1567	TMC2	0.52	0.28-0.96	0.03667
1572	AP3S1	16.72	2.03-137.94	0.00889
1584	BORCS5	17.24	1.6-186.1	0.01897
1608	MMP21	0.36	0.16-0.79	0.011
1644	TPP1	3.27	1.08-9.88	0.03583
1657	PIH1D2	34.77	2.38-507.8	0.00948
1677	CLTA	13.28	1.15-153.82	0.03852
1688	TPH2	0.55	0.31-0.97	0.04003
1690	SP7	0.49	0.25-0.95	0.0354
1692	OR10A7	4.15	1.16-14.77	0.02812
1709	CSNK1A1L	6.63	1.14-38.51	0.03501
1724	TPPP2	0.24	0.08-0.71	0.01009
1729	OR4L1	0.01	0-0.7	0.03371
1774	DCUN1D3	0.06	0-0.94	0.04523
1799	METTL23	13.36	1.21-146.95	0.03411
1801	OR4D2	0.05	0-0.91	0.04343
1820	WFIKKN2	0.47	0.25-0.87	0.01641
1824	ANKRD13B	7.04	1.23-40.43	0.0287
1828	ZFP3	0.17	0.04-0.84	0.02996
1840	ZSWIM7	0.06	0-0.8	0.03359
1863	ADH1C	0.69	0.54-0.89	0.00331
1901	OR1I1	0.01	0-0.64	0.0305
1906	CNN1	0.28	0.08-0.96	0.04302
1920	RPTN	0.22	0.06-0.8	0.02109
1924	KDF1	0.42	0.18-0.97	0.04279
1970	RNF19B	15.93	1.91-132.75	0.01049
1979	C1orf216	14.2	1.33-152.06	0.02825
1997	EDARADD	8.19	1.09-61.7	0.04131
2003	NAXE	2.36	1-5.57	0.04964
2010	OR10T2	0.01	0-0.77	0.03747
2030	ZNF831	0.16	0.03-0.73	0.01824
2047	PIGU	7.86	1.34-46.14	0.02247
2056	EMID1	0.18	0.05-0.58	0.00445
2069	NMS	0.01	0-0.76	0.03688
2083	RBM45	186.36	3.45-10077.38	0.01024
2084	C2orf73	0.46	0.23-0.93	0.03046
2086	BBS5	0.13	0.02-0.97	0.04713
2088	COL9A3	0.27	0.08-0.91	0.03527
2092	ACMSD	0.56	0.31-0.99	0.04774
2101	COL11A2	0.05	0.01-0.38	0.00382
2102	PLEKHH2	0.21	0.06-0.81	0.02293
2105	C2orf76	12.71	1.02-159.22	0.04865
2115	SPATA3	2.71	1.54-4.79	0.00056
2126	COL17A1	0.27	0.09-0.77	0.01421
2137	CCDC58	18.38	2.48-136.09	0.00436
2138	KCNH8	0.53	0.3-0.94	0.02946
2158	TPRA1	38.71	3.23-464.51	0.00393
2168	METTL6	148.17	1.34-16377.28	0.03734
2216	MROH2B	1.64	1.01-2.66	0.04676
2225	COX6A2	1.71	1.01-2.88	0.04406
2227	CCDC127	35.08	2.35-523.96	0.00991
2238	GRPEL2	44.88	2.8-718.52	0.00717
2248	UBLCP1	788.89	25.33-24567.92	0.00014
2259	TAAR9	0	0-0.23	0.01227
2263	COX7C	1.94	1.12-3.35	0.01772
2281	MUCL3	0.53	0.29-0.97	0.04042
2285	TRIM50	0.47	0.23-0.93	0.03069
2287	OR9A2	0	0-0.21	0.0108
2291	OR2A14	0.28	0.08-0.95	0.04079
2324	GOT1L1	2.55	1.23-5.26	0.01142
2374	OR13C3	0.02	0-0.62	0.02619
2377	OR1L8	0.3	0.14-0.65	0.0021
2386	PASD1	0.36	0.14-0.93	0.03437
2394	CRHBP	0.41	0.17-0.98	0.04554
2397	FUNDC1	19.2	1.13-326.65	0.041
2403	DCAF8L1	1.69	1.08-2.63	0.02195
2407	MAGEE2	2.11	1.19-3.74	0.01107
2415	ACTRT1	1.96	1.01-3.78	0.04625
2428	KRTAP13.1	0.02	0-0.92	0.0447
2429	TCP10L	0.31	0.12-0.81	0.01692
2471	RIMS4	0.48	0.25-0.93	0.0297
2488	WFDC10A	0.24	0.08-0.71	0.00937
2494	WFDC6	2.44	1.15-5.14	0.01946
2495	C20orf173	0.22	0.06-0.87	0.03076
2503	RBBP8NL	0.47	0.26-0.85	0.01247
2534	LIPJ	0.41	0.23-0.74	0.00303
2573	CSF3	0.4	0.21-0.76	0.00492
2579	OR10A5	0.03	0-0.99	0.04966
2582	PRICKLE1	0.15	0.04-0.55	0.00455
2616	CSNK1A1	68.15	1.9-2448.51	0.02087
2622	CSNK1D	43.75	3.31-578.44	0.00413
2624	SLC38A6	6.15	1.59-23.87	0.00864
2649	CSNK2A2	38.47	1.73-856.29	0.02113
2664	KCTD19	0.28	0.14-0.58	0.00048
2690	B3GNTL1	9.18	1.72-48.99	0.00943
2696	EFCAB3	1.92	1.07-3.47	0.02993
2701	CCDC42	0.24	0.14-0.43	0
2707	UNC45B	0.46	0.23-0.93	0.02981
2708	CD300LG	0.37	0.17-0.82	0.01375
2714	CST2	0.6	0.36-1	0.04909
2717	DHRS13	5.48	1.57-19.09	0.00752
2721	TMC8	0.25	0.07-0.96	0.04324
2759	CSTF2	35.22	3.55-349.15	0.00234
2800	C1orf127	0.31	0.1-0.98	0.04703
2825	KNCN	0.16	0.04-0.62	0.00821
2839	FAM78B	6.84	1.09-42.87	0.03994
2852	CTNNA1	4.75	1.3-17.28	0.01809
2859	ADIG	0.58	0.35-0.98	0.04189
2863	GNAS.AS1	0.54	0.3-0.97	0.03899
2891	DNAJB7	28.17	2.59-306.88	0.00615
2910	PROM2	0.37	0.15-0.95	0.03832
2922	ADRA2B	0.16	0.03-0.87	0.03377
2927	CTSG	0.46	0.25-0.84	0.01175
2933	CTSH	0.37	0.14-0.96	0.04106
2978	SLC66A1L	1.96	1.16-3.3	0.01188
2981	CMC1	26.72	1.37-519.91	0.03005
3011	KLB	0.32	0.11-0.94	0.03882
3019	SLC38A9	17.97	1.06-303.93	0.04527
3025	TMEM167A	96.87	3.21-2919.73	0.00849
3032	ZMAT2	23.25	2.85-189.87	0.00332
3038	ARSK	12.96	2.45-68.43	0.00255
3048	CYLC1	0.03	0-0.56	0.01859
3056	RAET1L	2.92	1.02-8.41	0.04639
3057	SAMD3	0.17	0.03-0.84	0.03005
3063	NKAIN2	1.78	1.02-3.08	0.04089
3068	CCDC167	5.41	1.11-26.45	0.03689
3085	GIMAP8	0.16	0.03-0.91	0.03861
3101	CYP2C8	0.76	0.61-0.93	0.00951
3102	CYP2C9	0.56	0.35-0.9	0.01697
3140	C9orf163	0.13	0.02-0.97	0.04669
3142	LCN6	0.41	0.23-0.72	0.00201
3155	FREM1	0.49	0.29-0.84	0.00871
3213	CLEC12A	0.35	0.16-0.77	0.00877
3218	ALDH1L2	0.2	0.04-0.98	0.04706
3227	CCDC63	0.22	0.07-0.66	0.00697
3237	FAM71D	381.37	11.12-13080.49	0.00098
3242	FITM1	0.2	0.04-0.87	0.0324
3265	ZFPM1	0.18	0.03-0.98	0.04672
3283	SLC16A11	0.33	0.13-0.84	0.02064
3284	FBXO39	0.38	0.17-0.85	0.01772
3302	AP2B1	18.05	1.04-314	0.04714
3317	SYNE4	0.32	0.11-0.89	0.02905
3325	DCN	0.51	0.3-0.89	0.01662
3340	DCT	0.52	0.27-0.98	0.04262
3344	FAM43B	0.41	0.21-0.78	0.00637
3359	CCDC116	0.39	0.16-0.97	0.04348
3363	APOBEC3H	0.31	0.1-0.99	0.04842
3368	DDIT3	4.39	1.26-15.31	0.0201
3381	DDX3X	25.65	2.8-234.97	0.00409
3389	DNAJB8	0.36	0.14-0.91	0.03108
3397	DDX10	61.72	2.97-1281.5	0.00773
3399	PRICKLE2	0.22	0.06-0.85	0.02842
3408	DEFA1	0.51	0.27-0.96	0.03672
3437	TIMM8A	6.3	1.04-38.04	0.04472
3454	BMPER	0.31	0.14-0.7	0.00505
3488	GIMAP1	0.11	0.01-0.82	0.03096
3512	SYNPO2	0.14	0.03-0.63	0.01077
3534	AFM	0.61	0.45-0.82	0.00106
3540	DKC1	8.24	1.24-54.99	0.0294
3541	DLAT	7.53	1.37-41.35	0.02018
3574	DNASE1L3	0.32	0.14-0.78	0.01133
3592	DPAGT1	27.4	2.07-361.93	0.01194
3593	ABAT	0.32	0.11-0.93	0.03694
3596	DPH2	18.43	2.03-167.22	0.0096
3599	DPT	0.57	0.33-0.98	0.04132
3620	RCAN1	0.16	0.03-0.88	0.03509
3634	DTYMK	15.38	1.51-156.68	0.021
3642	DUSP7	0.05	0-0.77	0.03177
3658	E2F5	7.83	1.43-42.84	0.01758
3672	NR0B1	1.76	1.14-2.71	0.01038
3689	KRT24	0.31	0.12-0.82	0.01837
3700	EFNA2	0.35	0.14-0.84	0.01856
3713	EGFR	0.23	0.08-0.64	0.00512
3724	EGR4	0.57	0.33-0.97	0.0385
3733	EIF1AX	26.18	1.55-443.43	0.02373
3748	EIF2B1	169.02	3.52-8123.08	0.00942
3751	FAM24B	4.7	1.03-21.41	0.04547
3752	EIF2S3	42.34	5.37-333.93	0.00038
3766	ZNF778	153.23	3.32-7079.7	0.01008
3770	NLRC3	0.05	0.01-0.45	0.00765
3775	EIF4E	98.28	2.98-3236.02	0.01007
3782	LKAAEAR1	0.46	0.26-0.8	0.00663
3801	THAP8	48.64	3.33-710.88	0.00453
3805	ELF2	0.02	0-0.68	0.03021
3835	FAM209A	67.91	1.1-4196.47	0.04499
3840	CFAP221	0.48	0.26-0.87	0.01643
3858	C3orf67	4.73	1.02-21.98	0.04769
3898	ZBTB7C	0.21	0.08-0.56	0.00199
3912	TMEM154	0.24	0.07-0.9	0.03369
3914	SMIM14	0.45	0.23-0.86	0.01668
3921	TAPT1	0.08	0.01-0.85	0.03614
3927	ENG	0.19	0.05-0.74	0.0167
3929	ENO1	1.75	1.15-2.64	0.00829
3957	FAM219A	40.38	1.87-873.28	0.01837
3975	EPB42	0.01	0-0.29	0.00544
3986	EPHA7	0.45	0.24-0.86	0.01466
4016	ERBB2	0.18	0.05-0.66	0.00996
4031	ERG	0.13	0.02-0.93	0.04209
4045	ETF1	35.06	3.04-405.02	0.00438
4051	ETS2	0.29	0.1-0.85	0.02374
4065	ALB	0.62	0.45-0.85	0.00309
4072	EYA1	2.14	1.02-4.48	0.04369
4074	ALCAM	4.52	1.01-20.19	0.04833
4101	FABP6	1.63	1.01-2.61	0.04359
4125	PLAC9	0.24	0.06-0.94	0.04043
4145	MED19	129.67	6.66-2525.02	0.00132
4177	FBLN2	0.42	0.18-0.97	0.04239
4185	OR9Q2	0.01	0-0.69	0.03198
4194	OR5A1	0.01	0-0.54	0.02227
4210	LRTOMT	27.35	1.96-380.83	0.01379
4219	EFEMP1	0.57	0.34-0.95	0.03014
4227	CCDC89	0.44	0.23-0.86	0.01602
4251	FAM171A1	0.36	0.17-0.79	0.0106
4263	ADGRG5	0.3	0.09-0.97	0.0437
4289	ARMC12	4.75	1.06-21.37	0.042
4348	UNC5CL	0.26	0.09-0.78	0.0165
4350	PXT1	0.44	0.24-0.81	0.00828
4374	FGB	0.75	0.57-0.99	0.04104
4380	ABCD2	0.32	0.16-0.64	0.00136
4385	FGF9	1.79	1-3.21	0.0488
4412	FKBP1A	11.44	1.53-85.61	0.01767
4425	PHLDA1	0.31	0.1-1	0.04908
4431	NLGN4Y	0.61	0.4-0.94	0.0264
4464	PPP6R1	26.48	1.2-585.03	0.03802
4492	ALDOB	0.82	0.7-0.96	0.01622
4512	KIFAP3	3.14	1.21-8.16	0.01883
4518	SEPHS1	37.07	1.9-724.9	0.01723
4531	CCT5	8.68	1.19-63.3	0.03309
4549	PDCD11	36.8	1.88-719.29	0.01745
4554	FOXI1	0.23	0.08-0.65	0.00576
4577	GOLGA8A	0.33	0.12-0.91	0.03132
4585	PDZRN3	0.3	0.11-0.83	0.02033
4601	FOXE1	0.45	0.23-0.87	0.01754
4640	EXPH5	0.34	0.12-0.92	0.03435
4645	ZC3H13	0.25	0.07-0.91	0.03488
4664	NFASC	0.26	0.07-0.93	0.03766
4684	N4BP3	7.83	1.09-56.38	0.0411
4699	NCDN	9.75	1.07-89.3	0.04382
4753	ZC3H4	0.03	0-0.6	0.02113
4765	RRP12	11.64	2.19-61.99	0.00403
4766	SYNE2	0.17	0.03-0.91	0.03779
4806	DNMBP	0.1	0.01-0.97	0.0473
4845	KIAA0930	6.54	1.07-39.87	0.04165
4857	NEDD4L	7.13	1.34-37.84	0.02108
4859	TTC28	0.01	0-0.18	0.00298
4896	RRP8	83.29	3.93-1765.19	0.00453
4899	SMG5	9.66	1.55-60.18	0.01511
4916	ATP13A2	14.46	1.13-185.11	0.03997
4926	COMMD3	5.59	1.35-23.07	0.01747
4941	TPSD1	0.43	0.24-0.79	0.0062
4945	LINC01565	0.39	0.16-0.91	0.03009
4948	HARS2	26.27	1.6-432.23	0.02216
4949	ATP1B4	4.31	1.36-13.69	0.01314
4976	SEC61G	2.15	1.08-4.31	0.03026
5034	PSD4	0.08	0.01-0.62	0.01544
5045	GTPBP4	5.59	1.18-26.51	0.03006
5073	ACOT9	21.83	2.13-223.4	0.00936
5111	PLXNB2	0.14	0.02-0.97	0.04687
5118	SMPX	1.77	1.02-3.08	0.04347
5131	NPAP1	0.3	0.14-0.62	0.00108
5137	PISD	0.06	0-1	0.04997
5142	FLRT2	0.27	0.09-0.83	0.02291
5147	APOL2	6.67	1.06-41.81	0.04285
5149	BCL2L13	0.08	0.01-0.85	0.03634
5150	MTCH1	3.53	1.02-12.2	0.04649
5155	ABCA4	5.04	1.26-20.13	0.02193
5161	FTSJ1	77.36	5.21-1149.61	0.00159
5170	TP53TG3	2.28	1.27-4.12	0.00604
5242	EPHX4	2.82	1.04-7.64	0.04181
5244	ACKR1	0.44	0.23-0.84	0.01295
5248	FYN	0.13	0.02-0.78	0.0261
5268	G6PD	3.36	1.15-9.82	0.02683
5269	ANGPTL5	2.35	1.28-4.34	0.00615
5284	TSGA10IP	0.53	0.3-0.94	0.03116
5294	GAGE1	1.69	1.06-2.71	0.02907
5309	NAALADL2	0.15	0.05-0.43	5e-04
5317	OR1L4	0.03	0-0.82	0.03826
5320	MPV17L	0.21	0.05-0.8	0.02175
5367	COL6A5	0.5	0.28-0.89	0.01933
5374	STEAP1B	3.25	1.34-7.89	0.00929
5395	MAMDC2	0.24	0.11-0.53	0.00033
5401	C10orf67	0.47	0.26-0.85	0.01206
5403	GABRR1	2.02	1.16-3.51	0.0129
5418	GCSAM	0.31	0.12-0.78	0.01256
5423	GAD2	0.26	0.11-0.62	0.00275
5431	GAGE12F	1.74	1.07-2.81	0.02446
5440	C22orf31	0.45	0.24-0.83	0.01147
5462	SLC39A6	8.61	1-73.92	0.04974
5465	LMOD1	0.21	0.05-0.88	0.03296
5489	B4GALNT1	2.96	1.08-8.07	0.03415
5501	ASF1A	19.08	1.89-192.28	0.01236
5511	FAM149A	0.29	0.09-0.95	0.04057
5512	BRMS1	7.33	1.04-51.84	0.04585
5527	DCAF13	7.03	1.32-37.37	0.02218
5531	POLR1A	39.7	1.27-1239.32	0.036
5538	PLEKHG4	0.16	0.03-0.8	0.02529
5559	THUMPD3	2332.43	12.67-429429.38	0.00357
5565	LY6G6F	1.86	1-3.46	0.04992
5583	TAS2R41	0.02	0-0.86	0.04191
5585	GEMIN5	62.47	1.56-2503.18	0.02811
5603	TPGS2	9.69	1.31-71.7	0.0262
5604	SIN3A	0.01	0-0.26	0.00572
5637	HINFP	24.96	1-622.04	0.04988
5638	ULK3	0.14	0.02-0.94	0.04313
5641	REXO2	10.33	1.67-63.85	0.01202
5670	GLCE	0.12	0.02-0.8	0.02857
5677	PRSS33	1.94	1.01-3.73	0.04742
5679	PYDC1	2.03	1.26-3.25	0.00344
5704	ARHGEF26	0.27	0.08-0.91	0.03466
5708	ABHD12	21.95	2.09-230.28	0.01001
5745	NOC2L	11.05	1.09-112.09	0.04217
5754	GARS	3.04	1.12-8.25	0.02936
5755	TIPRL	54	2.77-1053.6	0.0085
5759	TMEM251	9.38	1.2-73.01	0.03253
5760	GART	33.13	1.61-680.82	0.02323
5780	STAP1	0.51	0.26-0.99	0.04526
5781	B3GAT3	10.61	1.84-61.21	0.00824
5791	OR2M4	7.8	1.21-50.38	0.03085
5806	TSPAN17	23.53	1.92-288.61	0.01352
5830	GBA	5.01	1.16-21.69	0.03132
5835	GBAP1	15.08	1.85-122.74	0.01118
5888	TIMM9	10.01	1.04-96.36	0.0462
5889	TIMM8B	8.87	1.04-75.94	0.04643
5898	OR10G3	0.01	0-0.84	0.04175
5904	AATF	17.84	1.68-189.67	0.01688
5926	OR7A5	8.34	1.52-45.74	0.01458
5927	SEC14L3	0.51	0.29-0.9	0.0209
5934	NPAS4	0.31	0.16-0.62	0.00086
5956	GAGE12J	1.53	1.17-1.99	0.00159
5959	SH3YL1	0.24	0.07-0.89	0.03348
5974	GHR	0.4	0.19-0.81	0.0107
5987	CHORDC1	16.8	1.99-141.72	0.0095
6008	BEX3	2.57	1.11-5.95	0.02771
6017	ATP2C1	26	1.22-552.48	0.03666
6055	CACYBP	8.68	1.1-68.61	0.04044
6094	NAAA	0.2	0.04-0.94	0.04153
6098	GLA	4.08	1.1-15.08	0.03516
6117	C5AR2	3	1-8.97	0.04897
6119	SERP1	21.39	1.46-312.89	0.02525
6142	CNTN6	1.92	1.1-3.36	0.02212
6147	TEKT2	0.49	0.25-0.99	0.04746
6155	DIMT1	43.14	3.83-485.55	0.00231
6164	ZNF544	32.36	2.12-494.75	0.01246
6165	APEX2	16.3	1.31-203.11	0.03011
6167	RBMS3	0.11	0.01-0.87	0.036
6211	HTRA2	77.29	2.02-2964.58	0.01946
6273	GOT2	0.46	0.23-0.91	0.02612
6281	GP9	0.45	0.23-0.88	0.01977
6303	RAB40AL	13.57	1.82-101.02	0.01088
6306	XCR1	0.47	0.25-0.87	0.01694
6329	OR8D2	0	0-0.23	0.01051
6335	KLHL35	0.36	0.18-0.73	0.0048
6353	ANKRD52	23.77	1.6-352.87	0.02135
6358	PRLHR	0.39	0.17-0.88	0.02269
6371	GPR12	0.29	0.11-0.82	0.01973
6372	SIAH3	0.39	0.21-0.72	0.00244
6408	C16orf54	0.14	0.03-0.69	0.01552
6462	ZSCAN1	0.49	0.27-0.89	0.01943
6491	SMIM24	0.56	0.36-0.88	0.01063
6528	GPR26	0.36	0.15-0.86	0.02152
6533	ANGPT2	6.08	1.26-29.32	0.0245
6568	RPUSD3	23.39	1.83-299.59	0.01539
6570	DPH3	62.14	3.58-1077.68	0.00456
6571	C3orf70	0.09	0.01-0.81	0.0319
6577	RNF212	0.4	0.19-0.87	0.02118
6599	SREK1IP1	41.94	1.61-1091.43	0.02464
6609	PRR18	0.23	0.07-0.81	0.02172
6649	OR13C9	0.03	0-0.81	0.03713
6658	FFAR3	3.36	1.43-7.87	0.0053
6674	GPS1	8.7	1.01-75.29	0.04936
6684	GRB2	80.4	1.82-3551.85	0.02322
6696	CCDC22	65.05	2.62-1616.96	0.01087
6708	SNX24	92.49	4.41-1938.07	0.00354
6725	MCTS1	11.7	1.52-89.98	0.01814
6731	ASTE1	81.8	1.31-5099.17	0.03673
6738	ANPEP	0.27	0.1-0.7	0.00697
6755	CCDC113	4.64	1.01-21.23	0.04809
6783	DROSHA	26.44	1.41-496.93	0.02868
6799	CTNNA3	0.47	0.23-0.96	0.03927
6804	C11orf21	0.15	0.03-0.61	0.00826
6812	GRM7	0.49	0.26-0.92	0.02681
6815	SLC25A5	1.52	1.02-2.27	0.03927
6824	GSK3A	120.4	2.91-4978.21	0.01164
6851	GTF2H2	48.69	3.27-724.3	0.00479
6871	OLA1	28.57	1.82-447.42	0.01693
6888	TRPM5	0.51	0.29-0.9	0.02007
6904	MYLPF	0.38	0.18-0.81	0.01183
6911	EEF2K	0.04	0-0.56	0.01675
6918	SNX11	44.7	2.23-896.79	0.01301
6920	GYG1	10.83	1.36-86.1	0.02436
6923	HILPDA	5.13	1.25-21.09	0.02324
6924	EPN1	2.67	1.11-6.42	0.02844
6927	SEC61A1	3.19	1.26-8.06	0.01443
6945	OSGIN1	2.79	1.24-6.29	0.01321
6946	IL19	0.23	0.06-0.89	0.03316
6968	UBQLN2	16.4	1.58-169.93	0.01904
6974	SLC39A3	8.52	1.03-70.25	0.04655
6978	GZMH	0.21	0.05-0.88	0.03223
6984	NOP53	0.48	0.24-0.94	0.0338
6985	BICRA	0.04	0-0.74	0.03064
6992	TBX21	0.11	0.02-0.64	0.01367
6997	SPANXA1	2.4	1.2-4.77	0.01286
6999	GZMK	0.3	0.1-0.89	0.02966
7001	H1F0	0.47	0.24-0.92	0.02722
7023	HADHA	12.48	1.28-121.39	0.02963
7027	HARS	44.56	3.99-497.84	0.00205
7041	HCCS	71.07	5.3-953.34	0.00129
7060	HEXB	2.34	1.27-4.28	0.00603
7087	EHD3	0.19	0.04-1	0.04943
7099	HINT1	1.76	1.08-2.86	0.02401
7136	HMBS	64.81	4.91-855.5	0.00153
7145	HMGCS2	0.72	0.59-0.88	0.00152
7146	HMGA1	7.73	1.65-36.11	0.00931
7148	HMMR	4.07	1.08-15.4	0.03863
7154	FOXA1	0.3	0.1-0.89	0.03069
7164	RFESD	39.17	1.73-888.34	0.02128
7170	POTED	0	0-0.22	0.00768
7194	HOXA2	0.35	0.17-0.7	0.00284
7215	HOXB8	2.67	1.14-6.28	0.02427
7232	HOXD9	4.06	1.76-9.37	0.00105
7233	HOXD10	2.32	1.28-4.18	0.00528
7259	HRG	0.79	0.65-0.96	0.01731
7267	HSD3B1	0.61	0.38-0.97	0.03622
7271	HSD11B2	4.47	1.11-18	0.03495
7272	HSD17B1	12.2	1.46-101.9	0.02089
7274	HSD17B2	0.53	0.32-0.88	0.0146
7286	HSPA2	0.17	0.03-0.87	0.03311
7290	HSPA6	2.03	1.13-3.65	0.01767
7291	HSPA8	2.21	1.09-4.47	0.02808
7325	HTR5A	0.28	0.09-0.86	0.02608
7328	HUS1	112.24	2.39-5275.8	0.01626
7340	KRTAP6.2	0	0-0.78	0.04066
7351	KRTAP21.2	0.01	0-0.77	0.03778
7401	METTL2A	92.67	4.38-1962.49	0.00364
7406	CCDC137	40.66	4.81-343.37	0.00066
7427	BRINP3	1.66	1.04-2.67	0.0345
7428	ZBTB8OS	15.75	1.41-176.52	0.02536
7431	PRSS38	0.24	0.07-0.84	0.02578
7438	ID1	0.26	0.09-0.77	0.01473
7449	GADL1	0.43	0.19-0.94	0.03516
7474	CTAGE6	0.12	0.02-0.91	0.04061
7482	POTEA	0.01	0-0.34	0.01122
7495	CA5BP1	22.09	2.38-205.15	0.00648
7523	FREM2	0.56	0.35-0.9	0.01614
7542	PKD1L3	0.04	0-0.49	0.01094
7550	STAC2	0.44	0.21-0.91	0.0262
7555	SYCN	0.11	0.01-0.98	0.04764
7557	LEUTX	3.51	1.26-9.81	0.01651
7597	KIAA1211L	0.11	0.02-0.66	0.01503
7600	FIGLA	1.79	1-3.19	0.04843
7640	PLCXD3	0.48	0.23-0.98	0.04425
7646	FAM174A	62.88	3.78-1046.94	0.0039
7649	RSPH4A	0.28	0.1-0.77	0.01392
7660	OR2A12	0.01	0-0.41	0.01847
7687	RAB41	11.9	1.48-96.01	0.02007
7695	TUBB2B	4.54	1.3-15.84	0.01748
7697	SERINC2	3.16	1.06-9.44	0.03909
7718	IGFALS	0.41	0.19-0.89	0.02512
7728	WDR53	95.29	2.88-3157.67	0.01073
7741	GJC3	0.18	0.04-0.78	0.02137
7746	ACADS	0.08	0.01-0.47	0.00501
7772	LCE3E	0.02	0-0.53	0.01995
7783	KRTAP12.2	0.02	0-0.59	0.02385
7798	IK	32.77	2.27-473.25	0.01042
7807	FASLG	0.17	0.06-0.51	0.00145
7835	IL12B	0.54	0.32-0.92	0.02255
7842	IL13RA2	0.37	0.18-0.78	0.00925
7843	RFLNB	0.1	0.01-0.85	0.0351
7856	IL16	0.08	0.01-0.51	0.00708
7867	IMPDH1	4.71	1.13-19.55	0.03284
7871	AQP5	0.29	0.16-0.52	3e-05
7898	IRAK1	3.95	1.1-14.21	0.03513
7937	ITGB7	0.23	0.06-0.81	0.02245
7939	ITIH1	0.67	0.48-0.94	0.01955
7940	ITIH2	0.7	0.52-0.93	0.01436
7945	STT3A	9.37	2.06-42.49	0.00374
7953	IVD	0.08	0.01-0.52	0.00786
7965	TRIM23	36.59	1.18-1132.23	0.0398
7969	KARS	12.42	1.25-123.44	0.03155
7971	KCNA1	0.42	0.21-0.86	0.01796
7974	DND1	150.81	6.16-3689.29	0.00211
7989	TBC1D10C	0.26	0.08-0.89	0.03194
8012	TEX45	0.48	0.24-0.99	0.0456
8015	YJEFN3	5	1.16-21.59	0.03097
8044	RBM44	0.19	0.04-0.85	0.02997
8112	KCNS1	0.53	0.32-0.87	0.0124
8129	KIF2A	12.73	1.11-145.51	0.04064
8149	KLRB1	0.24	0.08-0.72	0.01117
8152	KLRC3	0.44	0.23-0.85	0.01403
8162	KPNA2	12.64	2.3-69.35	0.0035
8167	TNPO1	50.33	2.13-1186.74	0.01509
8182	KRT12	1.64	1.04-2.59	0.03349
8186	KCTD8	2.57	1.56-4.22	0.00019
8205	ZKSCAN4	57.32	3.21-1022.47	0.00589
8226	ILDR2	3.35	1.27-8.84	0.01448
8237	IFITM5	0.54	0.3-0.97	0.03873
8240	FIBIN	0.42	0.18-0.96	0.03966
8241	C11orf96	0.33	0.11-0.92	0.03431
8244	VSTM5	0.54	0.31-0.94	0.02992
8248	CCDC184	0.11	0.02-0.61	0.01168
8286	BTBD17	0.48	0.24-1	0.04861
8305	TMEM82	0.37	0.16-0.81	0.01378
8315	LYSMD1	14.03	1.13-174.43	0.03993
8338	RHOC	2.47	1-6.09	0.04916
8348	ZNF662	0.07	0.02-0.31	0.00049
8354	VGLL3	0.24	0.06-0.99	0.04802
8363	BEND4	0.49	0.26-0.91	0.02447
8372	SFTA2	0.54	0.3-0.96	0.03553
8379	IYD	0.39	0.17-0.87	0.02162
8404	MYMK	0.55	0.31-0.96	0.03449
8423	OR51M1	0	0-0.4	0.01873
8431	OR52N2	2.27	1.27-4.05	0.00575
8437	OR10A6	0	0-0.4	0.01793
8446	OR5B2	0.02	0-0.45	0.01505
8454	TRIM77	0.04	0-0.99	0.04939
8472	OR11G2	4.15	1.39-12.4	0.0107
8478	SKOR1	0.39	0.17-0.89	0.02522
8489	LAMA2	0.33	0.13-0.83	0.01855
8509	OR10K2	0.01	0-0.71	0.03476
8537	GDF6	0.52	0.3-0.93	0.02643
8539	OR13J1	0.45	0.24-0.84	0.01204
8545	STMN1	5	1.01-24.7	0.04853
8547	ELFN1	0.36	0.15-0.85	0.01983
8554	LCAT	0.22	0.07-0.71	0.011
8561	LDHA	1.97	1.13-3.46	0.01751
8563	MUC21	0.41	0.2-0.85	0.01647
8572	LFNG	0.15	0.03-0.76	0.02135
8600	LIPE	0.12	0.02-0.97	0.04644
8621	FAM180B	1.95	1.01-3.75	0.04575
8628	PATE4	0.42	0.17-1	0.04935
8641	LMO2	0.1	0.02-0.58	0.0098
8644	C17orf97	0.13	0.03-0.55	0.0056
8659	C1orf226	9.88	1.65-59.23	0.01222
8677	IQCF3	2.33	1.21-4.48	0.01174
8713	C9orf139	0.14	0.02-0.98	0.04741
8721	FIGNL2	3.41	1.08-10.73	0.03609
8722	LPA	0.2	0.07-0.6	0.0044
8723	RNF223	0.52	0.28-0.98	0.04186
8751	OR6C68	3.41	1.3-8.97	0.01269
8788	LTC4S	0.15	0.03-0.91	0.03922
8789	LTF	0.21	0.05-0.84	0.02758
8793	BCAM	0.25	0.07-0.95	0.04232
8796	LY6E	0.58	0.36-0.95	0.03169
8797	LY6H	2.69	1.07-6.74	0.03531
8816	MIR106B	2.41	1.1-5.3	0.02873
8821	MIR125B1	0.01	0-0.31	0.01184
8846	MIR188	0	0-0.74	0.0393
8852	MIR199A2	0.48	0.23-0.97	0.04054
8860	MIR216A	0.01	0-0.88	0.04434
8865	MIR221	0.46	0.22-0.97	0.04197
8866	MIR222	0	0-0.27	0.0125
8883	MIR7.3	4.93	1.38-17.57	0.01381
8891	TAFA1	0.53	0.31-0.92	0.02434
8909	SMAD6	0.17	0.04-0.84	0.02888
8913	MAFG	13.59	2.04-90.75	0.00706
8949	MAPT	8.91	1.86-42.8	0.00627
8966	LCN10	0.38	0.18-0.84	0.01693
8982	MBL2	0.57	0.34-0.98	0.04268
9020	MEF2C	0.13	0.02-0.97	0.04694
9088	MMP3	1.62	1-2.62	0.04991
9106	ASGR2	0.57	0.34-0.96	0.03493
9141	KRTAP5.6	0.32	0.16-0.66	0.00182
9158	EIF2AK4	0.06	0.01-0.53	0.01126
9160	GOLGA6L9	0.01	0-0.35	0.0092
9205	OR4F21	0.42	0.2-0.92	0.02964
9211	NUTM2G	0.1	0.01-0.95	0.04507
9216	CT45A5	1.79	1.05-3.05	0.03387
9223	OR9K2	0.03	0-0.93	0.04554
9224	OR4Q3	0.02	0-0.93	0.04585
9240	OR2A2	0.01	0-0.51	0.02034
9249	MIR326	0.01	0-0.6	0.02776
9252	MIR335	0.01	0-0.63	0.03009
9254	MIR338	0	0-0.27	0.01037
9261	MIR373	0.02	0-0.62	0.02535
9326	ASTN1	0.18	0.07-0.49	0.00088
9341	MYF5	0.01	0-0.83	0.04048
9342	MYF6	2	1.16-3.45	0.0127
9345	MYH2	0.6	0.37-0.99	0.04588
9353	MYH11	0.28	0.08-0.93	0.03846
9356	MYL2	0.4	0.19-0.84	0.01582
9357	MYL3	0.38	0.17-0.86	0.01992
9360	MYL6	2.08	1.17-3.7	0.01246
9365	MYO1E	0.13	0.02-0.82	0.02925
9387	HNRNPM	38.42	2.3-641.32	0.01108
9398	NUBP1	0.04	0-0.66	0.02497
9454	NEFM	0.46	0.24-0.89	0.02185
9488	ATP1A3	0.26	0.07-1	0.04963
9504	ATP1A4	0.44	0.22-0.9	0.02386
9514	NHS	0.12	0.02-0.84	0.0326
9528	ATP1B3	5.56	1.55-19.89	0.0084
9558	NPC1	6.88	1.08-43.99	0.04154
9561	NPM1	9.24	1.32-64.73	0.02511
9575	ATP2A3	0.23	0.06-0.91	0.03566
9623	PHOSPHO2	37.1	3.61-380.85	0.00235
9627	CHAC2	159.2	7.43-3409.1	0.00118
9635	MIR381	0.01	0-0.99	0.04937
9655	OGG1	17.38	1.43-211.3	0.02505
9656	OGN	0.44	0.25-0.8	0.00663
9665	ATP5F1A	2.65	1.31-5.33	0.00648
9686	ORC4	130.84	1.21-14170.75	0.04145
9698	OTX2	3.25	1.59-6.62	0.00118
9703	OXT	0.55	0.36-0.86	0.00884
9728	PAEP	1.58	1.05-2.39	0.02941
9770	ARHGEF3	0.28	0.08-0.93	0.03788
9783	PAX2	0.37	0.2-0.7	0.0022
9790	IRX4	0.43	0.23-0.82	0.01055
9794	PAX7	0.48	0.23-0.99	0.04689
9804	TAS2R7	0.01	0-0.54	0.02412
9816	STMN3	0.21	0.06-0.69	0.01059
9817	RNF141	43.25	1.76-1065.89	0.02122
9839	PCDH7	0.25	0.11-0.54	0.00045
9855	PRELID3B	22.1	2.05-238.09	0.01069
9860	RRP15	13.66	1.11-168.26	0.04131
9864	GLRX2	43.28	4.35-430.57	0.00131
9868	GOLT1B	36.5	3.28-406.16	0.00343
9884	PLEKHA8P1	14.66	1.21-177.07	0.03462
9892	ATL1	0.07	0.01-0.73	0.02602
9930	ZC2HC1A	5.24	1.16-23.73	0.0316
9949	RPL26L1	11.04	1.32-92.13	0.02651
9952	IER3IP1	33.06	1.63-671.03	0.02275
9963	IRAK4	0.04	0-0.87	0.04045
9968	DYNC1LI1	59.51	1.8-1964.92	0.02201
9973	MRNIP	10.26	2.79-37.8	0.00047
9977	JPT1	8.19	1.33-50.61	0.02358
10017	ACP6	11.21	1.87-67.3	0.00824
10018	GP6	0.29	0.15-0.57	0.00034
10025	PCSK1	0.26	0.12-0.55	0.00046
10042	PAIP2	147.47	9.03-2409.1	0.00046
10056	PBDC1	12.16	1.43-103.36	0.02211
10059	CDKL3	99.35	3.77-2618.59	0.00587
10060	CLEC1B	0.53	0.31-0.9	0.01968
10063	CDK16	50.18	3.68-685.17	0.00333
10095	TIMMDC1	170.63	5.68-5129.86	0.00308
10102	FAM53C	18.43	1.14-297.6	0.04008
10109	NME8	0.44	0.23-0.87	0.01729
10157	PDE2A	0.14	0.03-0.69	0.01579
10165	PDE3A	0.1	0.02-0.5	0.00464
10168	COMMD10	16.44	1.39-194.51	0.02632
10184	DDX41	16.46	1.14-238.67	0.04006
10196	VGLL1	0.48	0.25-0.95	0.03518
10200	PDE6A	4.23	1.14-15.7	0.03106
10224	NOP16	6.61	1.07-40.85	0.04223
10232	HIKESHI	15.02	1.04-217.9	0.04709
10237	PDE8A	0.04	0-0.49	0.01289
10244	LARS	250.75	18.14-3466.74	4e-05
10248	OSER1	8.91	1.15-69.15	0.03653
10301	EEF1AKNMT	43.54	2.88-659.42	0.0065
10303	TRMT6	25.45	1.11-583.3	0.04281
10308	ERGIC3	3.65	1.01-13.28	0.04912
10325	PPIL1	9.65	1.49-62.63	0.01746
10331	PTRH2	8.86	1.37-57.18	0.02188
10341	ASB1	23.03	1.59-332.72	0.02131
10352	OAZ3	38.57	2.76-539.18	0.00665
10366	EMCN	0.22	0.05-0.99	0.04863
10373	UIMC1	26.09	1.14-595.27	0.04096
10434	PFDN2	7.6	1.23-47.05	0.02929
10448	PFN2	3.01	1.08-8.35	0.03448
10459	PGK1	10.85	2.69-43.71	8e-04
10468	ATP6V1B1	2.4	1.04-5.56	0.04057
10469	SLC25A3	4.51	1.04-19.57	0.04421
10496	PIGF	61.51	3.34-1133.36	0.00559
10505	PIK3CB	12.04	1.14-127.24	0.03864
10515	PIN4	9.72	1.68-56.28	0.01111
10529	PKP2	6.94	1.12-42.84	0.03705
10533	PLA2G5	0.32	0.12-0.87	0.02571
10544	PLCD1	0.04	0-0.88	0.04099
10549	SPA17	9.72	1.66-56.93	0.01169
10568	PLG	0.66	0.45-0.96	0.02868
10580	PLN	0.35	0.13-0.98	0.04517
10597	S1PR5	0.09	0.01-0.66	0.01844
10599	PLXNB3	0.15	0.04-0.56	0.00482
10621	GPR87	0.38	0.15-0.97	0.04399
10630	RAB24	9.11	1.44-57.64	0.01894
10671	CT45A6	2.15	1.17-3.95	0.01315
10685	TREM1	4.98	1.88-13.2	0.00124
10694	PCOTH	6.71	1.06-42.42	0.04294
10705	POLR2E	15.21	1.08-214.96	0.04397
10707	SOX18	0.2	0.05-0.89	0.03477
10734	PON1	0.53	0.34-0.83	0.00566
10757	ARMCX6	3.61	1.03-12.71	0.04553
10760	KRT20	1.49	1-2.21	0.04894
10776	SMOX	5.05	1.4-18.24	0.01356
10777	TMCO1	2.98	1.39-6.4	0.00502
10783	DHX29	87.29	2.78-2738.13	0.01102
10786	POU2F1	51.4	1.07-2479.99	0.04637
10818	NECAB2	2.12	1.07-4.18	0.03102
10822	DDX49	6.11	1.26-29.61	0.02455
10824	SGTB	28.91	1.97-424.82	0.01415
10837	GNB1L	9.27	1.35-63.68	0.0235
10848	INO80	0.01	0-0.35	0.01185
10860	PPA1	2.7	1.07-6.84	0.03608
10885	PPAT	17.44	1.88-162.17	0.01198
10896	XAF1	0.3	0.11-0.86	0.02543
10904	NUTM2F	0.18	0.03-0.97	0.04551
10906	FAM20A	0.16	0.03-0.79	0.02436
10910	GRAMD1C	0.22	0.07-0.7	0.01091
10959	ASPN	0.38	0.14-0.97	0.04352
10967	LRRC49	0.07	0.01-0.59	0.01478
10971	SYTL2	0.18	0.04-0.81	0.02563
10973	SIDT1	0.1	0.02-0.63	0.01398
10975	DEF8	7.9	1-62.39	0.04983
10979	WDR55	261.61	13.61-5029.33	0.00022
10994	GPATCH4	9.16	1.57-53.63	0.01402
11001	PALMD	0.18	0.04-0.76	0.01939
11034	SPDL1	15.11	1.32-173.37	0.02917
11037	FOCAD	33.17	1.23-894.32	0.03723
11063	OCIAD1	0.29	0.08-0.99	0.04864
11081	PPM1G	18.37	2.47-136.39	0.00444
11082	GEMIN8	29.97	1.14-787.36	0.04145
11087	PIGX	37.83	1.82-785.39	0.01888
11098	SLC35F6	15.2	1.71-134.85	0.01456
11119	AUP1	13.46	1.5-121.18	0.02038
11141	PPP1R1A	0.38	0.2-0.71	0.00219
11147	HEATR3	29.02	1.65-510.93	0.02137
11173	CCDC157	0.01	0-0.73	0.0355
11184	UACA	0.06	0.01-0.57	0.01455
11212	AGGF1	268.54	8-9017.11	0.00181
11238	PPP1R10	0.09	0.01-0.7	0.02081
11245	RBM23	0.12	0.02-0.68	0.01672
11272	RMDN3	0.06	0-0.84	0.03681
11297	PLEKHG6	0.28	0.09-0.88	0.02926
11303	ARL8B	16.2	1.08-243.84	0.04411
11313	NKAPD1	254.04	5.33-12110.32	0.00498
11335	OGFOD1	23.19	1.01-532.37	0.04926
11342	NEIL3	2.93	1.05-8.12	0.03924
11379	C4orf19	0.14	0.03-0.75	0.02215
11399	OLAH	0.46	0.25-0.83	0.0106
11409	SLC29A3	13.24	2.15-81.6	0.00536
11443	CHDH	0.19	0.04-0.83	0.02727
11456	HEMGN	0.45	0.23-0.87	0.01829
11463	LRRC59	17.39	1.25-241.14	0.03327
11468	AVPR2	0.47	0.22-1	0.04951
11473	MIR429	0.38	0.15-0.94	0.03724
11496	HES6	4.9	1.15-20.81	0.03141
11506	SAGE1	1.74	1.04-2.89	0.03434
11507	SMPD3	0.13	0.02-0.78	0.02581
11534	GALNT10	21.68	1.51-310.96	0.02356
11550	OTUD5	51.82	1.48-1819.78	0.02969
11558	KIF21A	11.76	1.4-98.81	0.02326
11563	OTUB1	64.72	2.01-2083.29	0.01856
11599	NHP2	11.54	2.05-65.06	0.00556
11600	SLC48A1	16.4	1.43-188.66	0.0248
11607	ZNF416	23.21	1.23-437.02	0.03575
11654	PRKAG1	62.68	2.43-1618.98	0.01262
11656	ZNF334	0.22	0.08-0.59	0.00249
11663	IQCC	27.65	2.17-352.88	0.01061
11666	INTS13	23.13	1.24-430.69	0.03527
11676	VPS35	7.64	1.03-56.38	0.04627
11678	NAXD	0.16	0.03-0.95	0.04341
11679	ENAH	6.63	1.09-40.31	0.03984
11698	WDR12	25.78	1.92-345.5	0.01412
11710	EXOC2	21.8	1.04-455.91	0.04696
11719	RIOK2	44.81	1.52-1324.3	0.02774
11724	TXLNG	70.07	3.1-1583.08	0.00755
11750	UTP6	13.63	1.09-169.92	0.04238
11753	DOK5	0.28	0.09-0.9	0.03166
11765	EMC3	6.26	1.58-24.82	0.009
11776	BRK1	14.95	1.41-158.58	0.02482
11799	PBK	2.78	1.11-6.95	0.0287
11820	ZC4H2	23.17	2.39-224.55	0.00669
11835	MYO5C	0.06	0.01-0.46	0.00652
11848	RAB5IF	1.74	1.03-2.93	0.03767
11968	GPCPD1	0.12	0.02-0.99	0.04899
11977	PARD3	14.93	1.07-207.79	0.04418
11993	PRRG1	24.15	2.06-283.6	0.0113
12005	MASP1	0.23	0.06-0.85	0.02767
12028	BCCIP	28.96	1.55-540.43	0.02418
12043	AKIP1	70.68	3.11-1603.62	0.00751
12061	FMN2	2.77	1.36-5.66	0.00506
12065	PSMA1	26.36	1.07-649.9	0.0454
12085	KCMF1	572.09	3.24-100933.46	0.01614
12097	ANKS1B	10.61	1.02-110.38	0.04812
12109	MAP3K7CL	0.18	0.03-0.96	0.04407
12245	RAB25	0.58	0.35-0.96	0.03423
12250	CAMK1D	0.18	0.05-0.64	0.00836
12272	TMEM159	0.14	0.02-0.97	0.04644
12280	SLC44A2	0.17	0.03-0.91	0.0389
12323	TP73.AS1	0.06	0.01-0.55	0.01192
12325	CEMIP	0.35	0.13-0.94	0.03781
12344	DANCR	4.41	1.46-13.3	0.00842
12390	MIR491	0.04	0-0.75	0.03169
12394	MIR181D	0.01	0-0.78	0.038
12415	ISY1	64.95	1.09-3880.7	0.04551
12419	TBC1D24	0.06	0.01-0.53	0.01172
12432	SHROOM4	0.19	0.04-0.99	0.04795
12438	RNF150	0.25	0.09-0.72	0.00998
12450	KIAA1257	26.3	1.04-661.79	0.04696
12462	ARHGAP31	0.06	0.01-0.52	0.00987
12465	HECW2	0.07	0.01-0.36	0.0015
12490	ZNF624	0.03	0-0.43	0.00984
12496	NLGN2	0.2	0.04-0.93	0.03994
12502	ARRDC3	5.64	1.23-25.88	0.02594
12520	PREX1	0.16	0.03-0.91	0.03897
12533	PDZD4	0.13	0.05-0.35	4e-05
12546	ISLR2	0.18	0.04-0.81	0.02579
12559	DPP10	0.44	0.2-0.99	0.04674
12566	CCDC146	0.07	0.01-0.38	0.00188
12567	PTN	0.34	0.17-0.66	0.00152
12584	USP29	2.09	1.05-4.15	0.03632
12596	CHD8	0.04	0-0.56	0.01694
12665	GRHL3	0.31	0.11-0.9	0.03211
12682	NKX3.2	2.19	1.22-3.95	0.0088
12730	PYGM	0.13	0.02-0.69	0.01661
12735	SRPRB	3.82	1.02-14.24	0.04608
12748	JAM2	0.2	0.04-0.99	0.04855
12753	ZNF462	0.06	0.01-0.39	0.0031
12802	RAC1	51.28	3.21-819.28	0.00536
12811	RAD51C	10.39	1.02-105.55	0.04789
12819	RALA	11.27	1.06-120.31	0.04503
12842	RARG	0.12	0.01-0.99	0.04896
12843	RARS	14.91	2.36-94.27	0.00407
12854	EVA1C	0.06	0.01-0.3	0.00057
12856	TLNRD1	0.08	0.01-0.81	0.03261
12867	RBBP7	28.91	2.35-356.29	0.00866
12870	PRDM12	5.57	1.5-20.72	0.01046
12928	TRIM27	20.72	2.12-202.72	0.0092
12930	RFX1	0.01	0-0.31	0.00879
12937	RGR	0.33	0.11-0.96	0.04145
12951	RHEB	4.19	1.17-15.04	0.02805
12957	RIT1	15.33	1.06-220.85	0.04492
12958	RLBP1	0.46	0.25-0.84	0.01127
12968	RNASE3	0.45	0.21-0.94	0.03264
12980	RNF2	26.79	1.27-564.73	0.03453
12982	BPESC1	2.18	1.14-4.17	0.01912
12989	SAV1	0.06	0.01-0.52	0.01112
13004	AGBL5	44.33	2.46-800.48	0.01022
13006	LDAH	22.72	1.43-361	0.02688
13026	CELF5	0.33	0.14-0.77	0.0103
13110	RPS4X	2.16	1.12-4.17	0.02221
13158	RRM2	3.55	1.02-12.3	0.04575
13179	S100A5	0.48	0.25-0.93	0.02921
13186	S100A12	0.51	0.27-0.98	0.04263
13205	BCORL1	11.84	1.23-114.26	0.03262
13218	BGLAP	4.42	1.04-18.89	0.04468
13226	SCN4A	0.12	0.02-0.78	0.02626
13241	SRL	0.04	0-0.3	0.00202
13329	SEC13	19.8	1.41-277.74	0.02672
13336	PRDM16	0.41	0.18-0.96	0.03996
13348	SELP	0.28	0.11-0.73	0.00911
13358	NPAS3	0.27	0.1-0.73	0.01013
13365	PBLD	0.19	0.07-0.56	0.00227
13370	GAL3ST2	0.47	0.27-0.81	0.00701
13380	LRRC4	0.04	0.01-0.27	0.00089
13424	P3H1	15.46	1.56-153.01	0.01923
13450	PDLIM2	0.1	0.01-0.84	0.03439
13452	ABCG5	0.32	0.12-0.86	0.02362
13482	SMIM15	41.7	1.04-1676.73	0.04778
13488	SOX17	0.07	0.01-0.47	0.00637
13492	MAP1LC3B2	13.63	1.03-179.61	0.04704
13526	CBLN3	0.21	0.05-0.93	0.03995
13534	TMEM88B	0.49	0.28-0.85	0.01158
13545	FAM25C	0.22	0.06-0.86	0.02945
13556	TMEM267	5.79	1.02-32.73	0.047
13559	MTMR14	73.31	1.94-2775.08	0.02053
13563	ATG3	43.92	2.17-887.6	0.01366
13572	ACTR6	18.36	1.91-176.57	0.01174
13575	ZCCHC18	0.45	0.23-0.88	0.02072
13580	NKX2.4	0.18	0.05-0.6	0.00569
13581	PPIAL4G	192.83	8.17-4552.78	0.00111
13599	GAGE2A	1.38	1.12-1.7	0.00217
13641	FABP9	0.01	0-0.29	0.00863
13662	GOLGA6L10	0.07	0.01-0.76	0.0291
13703	RMND5B	18.56	1.46-235.9	0.02432
13724	ST6GAL1	0.2	0.05-0.79	0.02227
13731	ELOVL1	17.71	1.21-258.92	0.03574
13767	BCL11B	0.15	0.03-0.7	0.0158
13770	LRRC19	0.41	0.22-0.75	0.00396
13771	SLC30A5	129.8	4.52-3725.36	0.0045
13774	TTC23	0.13	0.02-0.78	0.02588
13779	CENPH	12.5	1.56-100.23	0.0174
13793	MRPL36	3.42	1.22-9.57	0.01935
13797	SKIV2L	15.67	1.89-129.89	0.01077
13799	SKP1	11.57	1.49-90.02	0.01931
13801	MRPL9	17.35	1.79-167.94	0.01374
13814	RAPH1	0.18	0.04-0.83	0.0281
13816	CDK15	0.51	0.29-0.89	0.01782
13832	UPF3B	16.74	1.45-193.41	0.02398
13842	SLC2A1	4.04	1.19-13.74	0.0256
13845	SLC2A4	0.16	0.04-0.67	0.01237
13867	UBE2Z	20.19	1.03-396.81	0.04798
13873	SLC5A5	0.44	0.22-0.86	0.01638
13888	KRTAP4.11	0.04	0-0.96	0.04736
13889	PRB2	0.43	0.2-0.92	0.02929
13913	GOLGA6D	0.56	0.32-0.99	0.04792
13967	SLCO2A1	0.32	0.13-0.76	0.01029
13970	SLC22A1	0.63	0.42-0.96	0.03175
13989	BRD9	19.89	1.77-223.62	0.01543
14003	RASL11B	0.39	0.2-0.77	0.00661
14004	C11orf95	0.05	0.01-0.37	0.00374
14025	SMS	40.33	6.23-260.97	1e-04
14032	SNAPC2	44.86	3.38-596.07	0.00395
14046	SNRPC	6.22	1.09-35.53	0.03984
14058	SNX2	86.54	7.02-1066.54	5e-04
14078	BOK	0.29	0.1-0.87	0.02747
14083	SOX15	0.08	0.01-0.74	0.02551
14104	SPP2	0.74	0.56-0.98	0.03601
14106	SPP1	1.5	1.17-1.92	0.00145
14112	SPRR2B	0.01	0-0.45	0.01621
14129	AKR1D1	0.6	0.4-0.91	0.01532
14138	SRP19	16.61	1.83-150.47	0.01243
14143	SRPK1	10.92	1.47-81.03	0.01936
14149	SSB	24.13	1.37-424.54	0.02955
14154	SSR3	32.8	2.28-470.8	0.01023
14156	SSRP1	24.35	1.64-362.04	0.02044
14197	AURKC	0.1	0.01-0.8	0.0298
14216	SUPT4H1	29.74	2.11-418.87	0.01194
14218	BST1	0.2	0.04-0.95	0.04273
14229	SVIL	0.16	0.03-0.94	0.0424
14244	TBXT	0.05	0.01-0.39	0.00498
14263	TAF9	128.17	11.76-1396.54	7e-05
14269	TAL1	0.11	0.01-0.81	0.03012
14278	TARS	12.38	1.88-81.75	0.00898
14281	CNTN2	0.45	0.22-0.95	0.03606
14283	TBCA	1.94	1.11-3.38	0.01968
14285	TBCD	29.96	2.35-381.99	0.00885
14287	TBL1X	8.8	1.35-57.53	0.02323
14293	TBXA2R	0.06	0.01-0.67	0.02209
14300	ELOC	3.46	1.13-10.64	0.03029
14312	MIR33B	0.34	0.14-0.81	0.01457
14342	TCF21	0.21	0.08-0.56	0.00193
14343	VPS72	16.7	1.81-153.95	0.01299
14347	TCOF1	206.12	11.43-3717.75	0.00031
14385	NR2F2	0.14	0.02-0.93	0.04203
14388	TFE3	78.01	2.43-2508.19	0.01387
14391	TFF3	0.33	0.15-0.72	0.00524
14443	TLE2	0.26	0.07-0.98	0.04726
14471	CLEC3B	0.16	0.04-0.62	0.00835
14473	TNNC2	0.37	0.16-0.84	0.01814
14488	TNNT3	0.18	0.09-0.35	0
14509	TPM1	0.09	0.02-0.44	0.00311
14512	TPM3	22.51	1.51-336.65	0.02404
14554	TSG101	14.86	1.25-176.14	0.03244
14557	TSNAX	23.5	1.31-422.92	0.0323
14565	TTC1	69.52	4.13-1169.35	0.00323
14592	TUBB2A	3.77	1.15-12.38	0.02862
14616	C12orf73	15.79	1.08-231.99	0.04412
14625	SPANXB1	1.79	1.02-3.14	0.04343
14648	TP53TG3B	2.06	1.12-3.79	0.02016
14650	GAGE12C	1.34	1.05-1.71	0.01729
14651	GAGE2E	1.4	1.06-1.83	0.01603
14652	GAGE12E	1.78	1.33-2.38	0.00012
14655	GAGE12H	1.4	1.11-1.77	0.0043
14678	SHISA9	2.67	1.2-5.95	0.0164
14679	C7	0.49	0.28-0.85	0.01043
14694	UBC	2.35	1.22-4.52	0.01065
14695	UBA1	3.74	1.49-9.42	0.00509
14697	UBE2A	13.2	1.43-121.59	0.0228
14699	UBE2B	51.68	2.32-1149.96	0.01269
14701	UBE2D2	132.9	5.95-2970.92	0.00204
14704	UBE2E1	12.13	1.41-104.64	0.02323
14715	UBE3A	0.02	0-0.42	0.01237
14729	SLC35A2	15.84	1.04-240.46	0.04656
14741	UCK2	17.36	2.93-102.87	0.00167
14742	UMPS	34.08	1.94-597.32	0.01573
14755	UQCRH	2.69	1.2-6.05	0.01669
14765	KDM6A	13.38	1.59-112.5	0.01695
14768	VARS	11.12	1.35-91.82	0.02535
14795	VPREB1	0.35	0.14-0.85	0.02025
14827	WNT11	0.43	0.19-0.96	0.0398
14836	XG	2.89	1.16-7.21	0.023
14837	XIST	1.45	1.08-1.94	0.01357
14854	YWHAB	10.63	1.72-65.58	0.01093
14866	ZFPL1	17.49	1.16-264.56	0.03892
14960	TRIM25	10.61	1.03-109.21	0.04704
14987	ZNF207	20.84	1.15-377.66	0.03994
15012	ZP3	5.02	1.02-24.64	0.04683
15041	CACNB4	0.2	0.04-0.96	0.04453
15042	IL1R2	3.14	1.04-9.53	0.04314
15043	MALL	0.19	0.04-0.81	0.02529
15055	RAB7A	3.71	1.08-12.77	0.03776
15071	CAD	20.92	1.56-281.21	0.02183
15108	NOC4L	20.36	1.26-328.63	0.03373
15109	ALG8	9.41	1.16-76.12	0.0355
15119	ELOVL6	0.32	0.11-0.94	0.03901
15120	FASTKD3	13.82	1.17-162.91	0.03698
15140	UQCC3	7.51	1.08-52.37	0.04196
15143	C1orf116	0.44	0.21-0.92	0.03012
15144	TAF1D	8.73	1.08-70.32	0.04171
15145	RNF26	11.3	1.2-106.12	0.03387
15150	TMEM185B	12.37	1.06-144.04	0.04463
15193	IRX6	0.53	0.3-0.93	0.02802
15195	IRX1	0.39	0.21-0.72	0.00243
15250	NKAP	26.87	1.13-641.5	0.04206
15270	FAM118B	63.85	1.08-3763.6	0.04568
15271	RIC3	0.36	0.15-0.9	0.02894
15276	CCNJL	4.75	1.07-20.99	0.04013
15299	SRD5A3	16.72	2.59-107.97	0.00308
15308	TMEM204	0.19	0.04-0.89	0.03438
15317	ICE2	0.01	0-0.54	0.02452
15353	COLGALT1	5.84	1.21-28.14	0.02768
15355	IPO4	17.48	1.34-228.07	0.029
15365	SUV39H2	77.04	3.48-1703.71	0.00596
15383	ZNF419	12.43	2.06-75.05	0.00601
15390	SLC25A22	7.63	1.27-45.64	0.02602
15397	FZD3	7.38	1.24-43.76	0.02776
15415	RERGL	0.44	0.23-0.85	0.01545
15455	KDM8	0.22	0.07-0.75	0.01515
15466	ZBTB3	0.02	0-0.75	0.03389
15479	TUBAL3	1.76	1.02-3.02	0.04118
15496	CCDC134	13.34	1.21-147.22	0.03449
15504	LPCAT1	9.55	2.03-44.93	0.00429
15534	FAM110D	0.07	0.01-0.39	0.00265
15540	SYNPO2L	0.27	0.13-0.57	0.00055
15545	KAT6A	0.13	0.02-0.96	0.04533
15554	NOL10	34.48	2.2-540.34	0.01168
15558	DENND1C	0.16	0.03-0.77	0.0219
15565	ATAT1	17.23	1.47-201.65	0.0233
15574	POF1B	2.11	1.16-3.82	0.01401
15587	TRAPPC13	77.79	1.76-3444.46	0.02437
15613	LRRTM4	1.79	1.1-2.91	0.0196
15681	ALPK1	0.17	0.03-0.99	0.04888
15692	RUFY1	24.26	1.1-536.58	0.04356
15741	ULBP2	2.95	1.22-7.14	0.01625
15776	SLC35G2	5.28	1.11-25.14	0.03648
15802	STARD5	0.11	0.02-0.55	0.00732
15816	ZNF436	0.08	0.01-0.83	0.03417
15849	GJA9	32.04	2.92-352.15	0.00458
15860	OR11H1	4.11	1.39-12.16	0.01066
15866	TCL1A	0.47	0.27-0.81	0.00663
15878	GAN	81.89	1.14-5901.99	0.04354
15880	CAMK4	0.09	0.01-0.54	0.00893
15888	PTDSS2	7.24	1.18-44.25	0.03208
15891	SYNC	12.97	1.58-106.31	0.01693
15895	HM13	9.86	1.37-70.92	0.02307
15897	MOB2	16.57	1.03-266.59	0.04762
15910	YIPF5	308.2	10.92-8696.26	0.00077
15922	PDRG1	16.39	1.82-147.25	0.01255
15930	CDADC1	0.04	0-0.69	0.02669
15938	FAM83D	3.94	1.13-13.67	0.03095
15964	CAMK2D	0.03	0-0.76	0.03276
15973	TIGD6	1311.81	16.72-102939.66	0.00126
16000	LAS1L	21.63	1.31-357.53	0.03172
16024	CANX	15.37	1.57-150.19	0.01879
16031	PUDP	18.76	2.39-147.22	0.00528
16034	ZRSR2	15.03	1.66-135.77	0.01578
16036	USP9X	21.68	1.73-271.72	0.0171
16039	KDM5C	48.45	2.48-947.98	0.01054
16046	TMEM187	8.67	1.25-60.21	0.02893
16050	TKTL1	1.8	1.26-2.56	0.00117
16052	KDM5D	0.68	0.48-0.97	0.03273
16053	USP9Y	0.38	0.19-0.77	0.00702
16060	SERF1B	612.51	7.95-47201.62	0.00379
16065	KLRC4	0.39	0.21-0.75	0.00425
16083	PCDH11Y	2.76	1.12-6.78	0.02727
16090	HIST1H2AL	2.81	1.05-7.56	0.04006
16097	PITPNM3	0.18	0.03-1	0.04994
16108	ADPGK	0.03	0-0.45	0.01214
16126	GLT8D2	0.16	0.04-0.72	0.01723
16161	THAP2	45.86	1.74-1205.9	0.02182
16174	C18orf21	65.07	2.54-1667.99	0.01164
16186	CCDC3	0.28	0.09-0.9	0.03213
16192	TEKT1	0.31	0.14-0.68	0.00338
16201	CRISPLD1	0.26	0.12-0.56	0.00049
16215	NRIP2	0.12	0.02-0.9	0.03941
16243	OR1A1	0.01	0-0.6	0.02755
16248	SETDB2	0.04	0-0.38	0.00523
16255	TAF3	720.83	8.07-64403.02	0.00409
16300	PIP5K1B	0.24	0.06-0.96	0.04368
16307	SPNS1	8.02	1.19-54.23	0.0327
16346	FSCB	2.74	1.44-5.21	0.00206
16367	QRFPR	0.46	0.29-0.76	0.00207
16379	UTP15	50.59	1.27-2015.33	0.03687
16411	METTL25	0.01	0-0.43	0.01515
16429	C2orf16	0.09	0.01-0.56	0.01043
16434	TMEM126A	33.74	2.55-445.69	0.00754
16441	MED10	50.79	4.4-585.74	0.00164
16453	DCUN1D5	329.92	16.4-6638.68	0.00015
16455	FBXW9	48.8	3.22-740.82	0.00509
16479	TMEM79	16.78	2.07-135.96	0.00823
16492	LLPH	20.58	1.52-279.34	0.02304
16498	CHCHD6	20.34	1.36-303.98	0.02899
16508	VPS25	26.28	2.65-260.51	0.00522
16513	CCDC77	12.03	1.17-123.28	0.03613
16514	CMSS1	22.09	1.73-281.89	0.01721
16544	CASQ1	0.46	0.22-0.96	0.03873
16586	JPH4	0.06	0.01-0.62	0.01874
16611	KIAA1841	10.82	1.08-108.29	0.0427
16613	PGBD1	5.55	1.07-28.84	0.04173
16614	TMEM185A	48.85	2.33-1023.23	0.01222
16624	COL25A1	0.52	0.27-1	0.04876
16630	PARD6B	11.23	1.02-123.68	0.04815
16637	ST6GAL2	0.41	0.23-0.76	0.00432
16672	USP32	47.5	2.36-956.75	0.01174
16712	CBX2	5.21	1.34-20.29	0.01719
16726	GPR65	0.18	0.04-0.93	0.04022
16736	RAE1	27.05	1.03-712.23	0.04813
16772	RSPO3	0.47	0.25-0.88	0.01944
16803	FAM136A	9.66	1.08-86.13	0.04217
16826	RAB2B	0.06	0.01-0.68	0.02246
16845	CGNL1	0.49	0.26-0.9	0.02205
16858	PNMA6A	4.41	1.47-13.26	0.00825
16873	PPP1R16A	3.11	1.16-8.37	0.02441
16912	HIST1H2AH	1.95	1.01-3.77	0.04678
16941	CAMK1	21.23	2.27-198.6	0.0074
16963	SLC22A16	0.57	0.34-0.97	0.03786
16970	ZCRB1	97.29	4.02-2353.24	0.00486
16992	AP3B1	22.39	2.72-184.28	0.00384
16993	ZNF518B	0.16	0.03-0.93	0.04154
16999	FCN3	0.46	0.24-0.91	0.02517
17016	GALP	2.61	1.12-6.08	0.02665
17024	YARS	4.12	1.01-16.76	0.04829
17044	RUNX2	0.3	0.1-0.86	0.0251
17045	RGS20	5.51	1.66-18.37	0.00541
17050	RUVBL1	758.73	43.45-13250.15	1e-05
17051	RDH16	0.67	0.48-0.94	0.02046
17053	RUNX1	0.19	0.04-0.81	0.02486
17060	RUNX1T1	0.08	0.01-0.43	0.00338
17092	DDX3Y	0.67	0.47-0.95	0.02481
17100	HSFY1	0.37	0.14-0.99	0.04772
17124	KRT37	0.03	0-0.77	0.03415
17138	B3GALT4	0.13	0.02-0.69	0.0167
17140	B3GALT2	0.35	0.16-0.79	0.01128
17144	TNK1	0.1	0.01-0.91	0.04081
17145	PAGE1	1.64	1.09-2.48	0.01894
17188	RIPK2	4.85	1.25-18.87	0.0228
17213	PEX11B	6.91	1.24-38.4	0.02718
17221	IL18RAP	0.21	0.05-0.97	0.04488
17231	FGF18	0.47	0.24-0.9	0.02235
17233	SAP30	10.17	1.24-83.53	0.03089
17235	INPP4B	0.1	0.01-0.67	0.01786
17241	NRP2	0.14	0.02-0.82	0.02887
17247	SOCS2	0.3	0.09-0.94	0.03979
17268	PROZ	0.41	0.18-0.94	0.03427
17286	SQSTM1	1.33	1.03-1.72	0.02687
17290	ZPR1	154.31	10.59-2249.18	0.00023
17291	NAE1	72.08	2.54-2042	0.01216
17304	MTMR2	22.32	1.77-282	0.01642
17312	AP1M1	9.15	1.28-65.28	0.02726
17313	GYG2	7.38	1.61-33.72	0.00997
17314	ENDOU	0.33	0.12-0.87	0.02457
17357	SERPINB12	0.03	0-0.92	0.04432
17376	MVB12B	11.36	1.07-120.38	0.04362
17389	LHX4	8.31	1.19-57.85	0.0325
17390	FATE1	4.33	1.46-12.87	0.00841
17400	ATP6V0E1	3.22	1.28-8.13	0.01318
17401	BMERB1	0.25	0.06-0.95	0.04207
17423	FAM181A	0.35	0.13-0.97	0.04459
17431	TSR2	11.03	1.25-97.48	0.03077
17435	TSPAN18	0.11	0.01-0.82	0.03147
17443	MPZL1	8.61	1.27-58.54	0.02768
17456	BRSK2	4.14	1.18-14.49	0.02633
17475	EXOC3L2	0.16	0.03-0.9	0.03768
17501	ZNF622	7.19	1.31-39.48	0.02328
17517	YIF1B	34.52	5.82-204.78	1e-04
17522	MAP7	0.19	0.05-0.66	0.00935
17565	LDB2	0.27	0.08-0.97	0.0451
17583	IL33	0.26	0.08-0.83	0.02308
17584	TMSB4Y	0.52	0.3-0.91	0.02094
17599	USP14	19.6	1.25-308.16	0.03426
17608	USP8	0.02	0-0.76	0.0345
17615	CCDC34	6.19	1.48-25.99	0.01273
17619	CD1C	0.36	0.17-0.79	0.01031
17621	TRIM47	0.2	0.06-0.75	0.01667
17627	SLC25A46	11.14	1.01-122.3	0.0487
17647	BOD1	15.27	1.65-141.13	0.01629
17672	ZNF502	0.23	0.05-1	0.04985
17674	ATG12	137.48	4.96-3810.22	0.00367
17687	HGS	4.9	1.08-22.21	0.03946
17694	CTDP1	25.09	1.15-549.08	0.04069
17719	BOC	0.06	0.01-0.4	0.00326
17735	MYOM2	0.16	0.06-0.45	0.00048
17736	IL1RL1	0.45	0.21-0.94	0.03318
17758	BUB3	37.23	1.16-1190.58	0.04077
17762	MARVELD3	0.18	0.04-0.9	0.03644
17764	SLC24A1	0	0-0.11	0.00091
17774	NDUFAF2	19.29	3.17-117.43	0.00132
17818	DAPL1	6.6	1.33-32.67	0.02077
17839	SCGB3A1	0.28	0.09-0.87	0.02846
17875	CACNA2D2	0.07	0.01-0.61	0.01657
17925	TAAR2	0.03	0-0.99	0.04964
17927	CD14	0.65	0.44-0.95	0.02629
17942	CD19	0.45	0.23-0.88	0.0187
17952	MS4A1	0.51	0.28-0.94	0.03107
17960	MMP20	1.85	1-3.42	0.04956
17970	TRIP13	6.16	1.45-26.25	0.01386
18002	EFTUD2	14.79	1.22-179.27	0.03433
18005	ZNF670	9.67	1.05-89.14	0.04519
18024	LONP1	6.15	1.06-35.68	0.04306
18028	TADA2B	0.01	0-0.27	0.00659
18033	MYOCD	0.14	0.05-0.39	2e-04
18040	RAB9A	17.02	1.56-185.81	0.02014
18041	SLC9A3R1	2.8	1.14-6.9	0.02515
18051	NRXN1	0.45	0.21-0.97	0.04087
18088	LPXN	0.12	0.02-0.81	0.03011
18116	CRIPT	13.09	1.13-152.07	0.03988
18131	PPP1R14A	0.2	0.05-0.82	0.02539
18142	MED7	40.48	2.14-766.96	0.01367
18195	MAGED1	4.22	1.02-17.52	0.04749
18197	XAGE2	1.86	1.08-3.2	0.02546
18214	EEF1E1	9.16	1.3-64.34	0.02595
18225	BAG2	18.18	2.76-119.82	0.00257
18233	TP53I3	3.29	1.23-8.79	0.01767
18245	H2AFY	16.47	1.42-190.76	0.025
18248	VPS26A	39.29	3.25-475.61	0.00391
18256	CEP41	100.57	4.52-2239.64	0.00359
18259	GOSR2	40.5	1.54-1065.18	0.02651
18275	PRDX6	2.09	1.18-3.69	0.01151
18287	CARTPT	2.15	1.2-3.82	0.0097
18295	MTRF1	0.04	0-0.42	0.00692
18307	GNA14	0.12	0.03-0.48	0.00244
18321	FNIP1	20.64	1.13-375.81	0.04087
18340	MARF1	0.02	0-0.38	0.0089
18344	EIF5B	49.99	2.72-917.67	0.00842
18375	RIMS2	5.83	1.41-24.09	0.0149
18393	SEC14L5	0.38	0.15-0.99	0.04785
18394	ECE2	16.69	2.61-106.64	0.00294
18395	ADAMTSL2	0.25	0.12-0.55	0.00054
18429	RIPOR2	0.14	0.02-0.82	0.02961
18444	JADE3	9.17	1.02-82.13	0.04762
18459	MATR3	46.28	1.01-2118.06	0.04934
18467	BMS1	56.93	1.61-2015.87	0.02637
18477	DAZAP2	3.94	1.09-14.16	0.03591
18500	DNAJC6	4.59	1.23-17.08	0.02306
18507	LCMT2	0.02	0-0.44	0.01495
18529	LRIG2	0.06	0-0.94	0.04539
18533	TRIL	0.11	0.01-0.87	0.03613
18571	RBM19	72.91	1.96-2716.74	0.02015
18574	AP5Z1	37.19	3.48-397.5	0.00277
18581	SUPT7L	40.48	1.14-1437.19	0.04217
18600	P2RY14	0.25	0.07-0.9	0.03349
18611	GFPT2	0.37	0.15-0.92	0.03201
18650	CDH1	0.44	0.21-0.92	0.02902
